# Supplementary material for: Redetermination of cyclo-trimethyl­ene­trinitramine
Source: Acta Crystallogr Sect E Struct Rep Online. 2008 Jul 9;64(Pt 8):o1428. doi: 10.1107/S1600536808019727 (PMC2962061; doi:10.1107/S1600536808019727)
Supplement: Supplementary file 2 [file e-64-o1428-Isup2.hkl]

# 
# h,k,l, Fc-squared, Fo-squared, sigma(Fo-squared) and status flag 
# 
data_I
_shelx_title ' Pbca in Pbca' 
_shelx_refln_list_code          4 
_shelx_F_calc_maximum      145.76 
_exptl_crystal_F_000       912.00 
_reflns_d_resolution_high  0.7496 
 
loop_ 
 _symmetry_equiv_pos_as_xyz 
 'x, y, z' 
 '-x+1/2, -y, z+1/2' 
 '-x, y+1/2, -z+1/2' 
 'x+1/2, -y+1/2, -z' 
 '-x, -y, -z' 
 'x-1/2, y, -z-1/2' 
 'x, -y-1/2, z-1/2' 
 '-x-1/2, y-1/2, z' 
 
_cell_length_a    11.4195 
_cell_length_b    10.5861 
_cell_length_c    13.1401 
_cell_angle_alpha  90.000 
_cell_angle_beta   90.000 
_cell_angle_gamma  90.000 
 
_shelx_F_squared_multiplier     1.000 
 
loop_ 
 _refln_index_h 
 _refln_index_k 
 _refln_index_l 
 _refln_F_squared_calc 
 _refln_F_squared_meas 
 _refln_F_squared_sigma 
 _refln_observed_status 
   2   0   0     1006.20     1118.48     27.56 o 
   4   0   0    16648.22    16241.99    241.19 o 
   6   0   0      203.26      215.84      5.82 o 
   8   0   0     3886.76     3907.59     69.69 o 
  10   0   0     1470.52     1482.31     63.64 o 
  12   0   0      128.03      115.82     17.14 o 
  14   0   0        4.45        5.15      5.93 o 
   2   1   0    12543.66    12306.90    129.91 o 
   4   1   0     7790.45     8322.86     81.01 o 
   6   1   0     1805.67     1677.27     21.46 o 
   8   1   0     2039.88     1944.32     24.55 o 
  10   1   0      371.91      371.66     11.04 o 
  12   1   0       62.13       74.84      6.74 o 
  14   1   0      765.61      738.74     19.33 o 
   0   2   0     7659.88     7734.17    132.60 o 
   2   2   0     2645.60     2607.20     24.39 o 
   4   2   0     3002.81     3295.87     34.40 o 
   6   2   0      958.68      940.81     16.97 o 
   8   2   0     1798.87     1738.44     22.55 o 
  10   2   0      117.76      123.92      7.47 o 
  12   2   0        5.02        0.14      4.61 o 
  14   2   0     1340.87     1324.84     27.21 o 
   2   3   0    20256.97    20399.15    175.98 o 
   4   3   0      396.80      399.07      6.08 o 
   6   3   0      282.20      303.12      6.94 o 
   8   3   0      667.32      652.72     11.92 o 
  10   3   0      769.69      686.68     19.01 o 
  12   3   0      442.19      447.56     18.24 o 
  14   3   0      263.46      259.42     13.00 o 
   0   4   0     6709.31     6915.87     87.20 o 
   2   4   0    15036.57    16178.07    154.73 o 
   4   4   0    19407.25    20113.48    174.74 o 
   6   4   0     4832.83     5146.57     48.56 o 
   8   4   0      487.58      514.48     14.11 o 
  10   4   0     1620.49     1475.56     34.17 o 
  12   4   0       13.98        7.19      4.69 o 
  14   4   0        0.00        2.02      7.28 o 
   2   5   0       64.07       50.85      3.22 o 
   4   5   0    11918.54    12909.69    114.12 o 
   6   5   0      190.33      220.77      5.35 o 
   8   5   0      153.98      149.14      6.36 o 
  10   5   0     1458.56     1417.14     38.67 o 
  12   5   0        3.88        2.71      4.41 o 
  14   5   0       34.44       33.47      6.37 o 
   0   6   0     1401.70     1406.99     22.27 o 
   2   6   0       33.15       35.27      3.14 o 
   4   6   0     6164.12     6742.57     69.41 o 
   6   6   0        3.29        1.33      2.20 o 
   8   6   0       82.10       71.76      5.87 o 
  10   6   0      179.94      187.56     11.76 o 
  12   6   0      217.59      235.65     13.94 o 
   2   7   0      251.31      239.71      6.82 o 
   4   7   0     3826.44     3821.36     42.91 o 
   6   7   0        1.46        0.86      3.10 o 
   8   7   0     3985.94     3853.48     52.07 o 
  10   7   0      152.97      164.74      9.46 o 
  12   7   0       20.54       21.84      5.80 o 
   0   8   0       36.21       29.23      6.16 o 
   2   8   0        1.76        3.13      2.51 o 
   4   8   0       16.12        5.35      2.82 o 
   6   8   0       87.62       81.20      6.50 o 
   8   8   0        4.92        3.79      3.33 o 
  10   8   0       31.92       34.37      5.21 o 
  12   8   0      123.15      119.12     11.22 o 
   2   9   0       42.20       38.02      5.61 o 
   4   9   0      181.36      196.95      7.66 o 
   6   9   0     1460.05     1366.19     24.84 o 
   8   9   0      226.57      237.79     11.22 o 
  10   9   0      104.54      109.11      8.45 o 
   0  10   0     5420.61     5267.10    100.47 o 
   2  10   0      366.42      325.09     11.12 o 
   4  10   0       33.20       37.57      5.04 o 
   6  10   0      416.02      441.45     16.09 o 
   8  10   0      103.50      106.31      8.21 o 
  10  10   0      433.10      426.58     15.21 o 
   2  11   0       75.67       66.48      6.42 o 
   4  11   0      668.50      628.41     16.18 o 
   6  11   0        0.24        1.10      4.10 o 
   8  11   0      600.18      648.87     21.28 o 
   0  12   0      128.77      131.56     12.65 o 
   2  12   0      220.74      219.55     11.21 o 
   4  12   0      378.40      417.27     22.96 o 
   6  12   0      361.09      359.99     24.77 o 
   8  12   0      240.45      236.01     15.43 o 
   2  13   0      742.24      729.58     19.25 o 
   4  13   0       34.58       38.63      7.20 o 
   0  14   0      230.60      247.49     19.08 o 
   2  14   0      117.57      134.23     15.68 o 
   1   1   1     4623.04     4719.45     32.20 o 
   2   1   1      174.72      144.12      1.94 o 
   3   1   1    12521.95    13018.92     87.62 o 
   4   1   1      966.29      898.53      7.62 o 
   5   1   1      405.84      410.02      4.60 o 
   6   1   1      582.94      537.43      6.26 o 
   7   1   1      124.70      134.90      5.78 o 
   8   1   1       31.47       37.07      2.22 o 
   9   1   1      736.46      738.77     10.95 o 
  10   1   1      113.87      113.20      5.07 o 
  11   1   1       36.74       41.43      3.57 o 
  12   1   1       57.31       56.65      4.28 o 
  13   1   1      126.82      142.37      6.94 o 
  14   1   1        2.69       -0.58      2.64 o 
  15   1   1      668.53      629.12     13.14 o 
   0   2   1    21244.93    21095.65    198.99 o 
   1   2   1      274.17      283.56      3.12 o 
   2   2   1     1975.48     1925.76     13.06 o 
   3   2   1    14179.07    14298.64     87.77 o 
   4   2   1      698.68      647.25      6.13 o 
   5   2   1       35.21       47.22      1.81 o 
   6   2   1      105.98      102.59      3.02 o 
   7   2   1     1459.51     1446.83     13.49 o 
   8   2   1      829.74      805.67      9.58 o 
   9   2   1       60.12       53.97      3.61 o 
  10   2   1      595.29      571.10      9.91 o 
  11   2   1      121.62      116.19      5.43 o 
  12   2   1       49.22       44.53      3.86 o 
  13   2   1        2.06        6.56      2.64 o 
  14   2   1       18.03       14.97      3.33 o 
  15   2   1       26.94       25.58      3.78 o 
   1   3   1     7871.88     7886.21     51.41 o 
   2   3   1        2.19       -0.19      0.89 o 
   3   3   1    10558.09    10671.25     66.26 o 
   4   3   1     1696.49     1960.18     14.11 o 
   5   3   1     2271.81     2497.72     16.78 o 
   6   3   1       29.48       34.92      1.81 o 
   7   3   1      444.21      468.84      6.60 o 
   8   3   1      463.18      455.04      6.84 o 
   9   3   1      316.66      289.01      7.29 o 
  10   3   1     1287.59     1234.53     15.83 o 
  11   3   1       93.92      100.98      5.08 o 
  12   3   1       70.01       65.16      4.49 o 
  13   3   1      285.47      271.46      8.81 o 
  14   3   1        0.20        2.11      2.82 o 
   0   4   1     4069.86     4453.30     40.79 o 
   1   4   1       60.68       53.10      1.76 o 
   2   4   1     1829.28     1878.52     14.26 o 
   3   4   1       91.46       62.26      1.79 o 
   4   4   1     2348.56     2351.04     16.84 o 
   5   4   1      199.82      239.76      3.57 o 
   6   4   1       56.37       66.80      1.87 o 
   7   4   1       96.94       95.66      3.48 o 
   8   4   1       40.09       43.37      2.76 o 
   9   4   1        4.92        2.60      1.77 o 
  10   4   1      164.57      155.00      5.86 o 
  11   4   1     1819.58     1681.79     20.33 o 
  12   4   1       31.07       34.29      3.72 o 
  13   4   1       12.88       13.96      3.57 o 
  14   4   1      224.71      221.56     10.87 o 
   1   5   1      641.09      622.16      6.34 o 
   2   5   1       18.60       12.04      1.28 o 
   3   5   1       68.48       77.02      3.05 o 
   4   5   1      806.50      861.11      7.85 o 
   5   5   1     2164.56     2084.33     16.40 o 
   6   5   1       11.36       11.67      1.44 o 
   7   5   1       80.90       82.47      5.82 o 
   8   5   1      591.55      568.55      8.12 o 
   9   5   1      196.08      186.69      5.20 o 
  10   5   1      188.83      191.17      6.45 o 
  11   5   1       23.71       27.28      3.90 o 
  12   5   1       22.68       20.94      3.90 o 
  13   5   1       12.80       13.97      3.64 o 
  14   5   1       33.18       29.01      4.30 o 
   0   6   1      375.82      364.58      8.00 o 
   1   6   1     1734.29     1706.50     13.91 o 
   2   6   1      107.08      117.95      3.18 o 
   3   6   1      123.51      134.59      3.54 o 
   4   6   1       33.28       29.97      2.04 o 
   5   6   1     4659.89     4691.70     33.81 o 
   6   6   1       48.62       53.67      2.85 o 
   7   6   1      675.04      651.12     15.55 o 
   8   6   1      456.27      453.87      9.52 o 
   9   6   1       97.21      104.58      5.08 o 
  10   6   1       36.97       45.31      3.71 o 
  11   6   1        0.73        2.71      2.85 o 
  12   6   1        2.95       -2.83      2.83 o 
  13   6   1      142.51      144.62      8.18 o 
   1   7   1       25.93       25.19      2.08 o 
   2   7   1       84.05       86.00      3.26 o 
   3   7   1      960.47      949.32     10.54 o 
   4   7   1      318.83      317.52      5.75 o 
   5   7   1      733.19      728.43      9.21 o 
   6   7   1       38.50       30.21      3.16 o 
   7   7   1       17.59       27.26      3.04 o 
   8   7   1       11.30        9.00      2.48 o 
   9   7   1       70.83       55.89      4.11 o 
  10   7   1      202.36      189.92      7.91 o 
  11   7   1      284.01      252.34     14.14 o 
  12   7   1       73.24       79.60      7.01 o 
  13   7   1      179.54      167.21      8.95 o 
   0   8   1     6774.57     6804.59     80.58 o 
   1   8   1      813.65      775.84     11.05 o 
   2   8   1      108.16      112.46      3.83 o 
   3   8   1       23.89       23.10      2.45 o 
   4   8   1       19.17       11.86      2.14 o 
   5   8   1      826.57      745.46      9.77 o 
   6   8   1       36.53       21.83      2.92 o 
   7   8   1      676.84      616.21     10.79 o 
   8   8   1      262.21      244.24      7.66 o 
   9   8   1      213.90      179.41      6.98 o 
  10   8   1       24.03       23.57      3.31 o 
  11   8   1        6.91        5.78      2.99 o 
  12   8   1       43.94       52.30      5.73 o 
   1   9   1      536.44      536.09      9.40 o 
   2   9   1        5.20        1.40      2.40 o 
   3   9   1     1065.73     1008.97     14.68 o 
   4   9   1     1222.67     1187.56     15.89 o 
   5   9   1       22.89       28.83      2.67 o 
   6   9   1      419.98      373.31      9.93 o 
   7   9   1      251.50      289.90      8.28 o 
   8   9   1       34.72       52.02      4.19 o 
   9   9   1       19.95       12.55      2.94 o 
  10   9   1       25.86       20.14      3.24 o 
  11   9   1        0.60        0.14      2.79 o 
   0  10   1     2452.34     2368.92     35.89 o 
   1  10   1     1400.32     1349.60     17.17 o 
   2  10   1      659.04      633.04     10.86 o 
   3  10   1      461.51      435.36     10.89 o 
   4  10   1      284.51      257.58      7.40 o 
   5  10   1       66.79       77.53      5.04 o 
   6  10   1      395.24      386.54     11.13 o 
   7  10   1      153.41      166.48      7.52 o 
   8  10   1       44.50       47.46      4.17 o 
   9  10   1       83.60       94.54      8.92 o 
  10  10   1      119.37      133.63      6.80 o 
   1  11   1      280.75      277.04      8.20 o 
   2  11   1       13.32       16.08      3.02 o 
   3  11   1      550.01      553.38     10.68 o 
   4  11   1        1.63        1.04      2.42 o 
   5  11   1       63.33       69.10      5.73 o 
   6  11   1        0.17       -3.11      3.11 o 
   7  11   1      111.96       89.66      6.47 o 
   8  11   1       10.02       12.26      3.89 o 
   9  11   1       15.69       11.06      3.90 o 
   0  12   1       38.65       39.68      8.03 o 
   1  12   1      188.81      202.94      7.68 o 
   2  12   1       77.69       79.95      5.11 o 
   3  12   1       31.49       35.91      3.84 o 
   4  12   1       35.94       36.94      3.93 o 
   5  12   1       39.98       48.97      6.02 o 
   6  12   1       17.40       18.54      3.84 o 
   7  12   1       70.52       76.08      6.84 o 
   1  13   1      257.17      276.66      9.30 o 
   2  13   1       23.67       30.41      4.37 o 
   3  13   1      762.03      804.86     14.41 o 
   4  13   1       33.51       46.41      5.56 o 
   5  13   1      259.54      297.86     11.87 o 
   0  14   1       97.16       93.62      8.75 o 
   1  14   1        6.25       10.12      3.68 o 
   0   0   2    10082.39    10286.52    153.35 o 
   1   0   2     6734.82     6474.27     56.71 o 
   2   0   2    18981.22    19078.64    151.29 o 
   3   0   2      151.09      183.43      4.19 o 
   4   0   2      491.44      667.85      8.28 o 
   5   0   2     2856.28     3015.02     29.03 o 
   6   0   2     5165.42     5469.45     50.54 o 
   7   0   2      189.58      167.25      7.03 o 
   8   0   2      130.70      125.38      6.68 o 
   9   0   2      569.66      584.94     13.67 o 
  10   0   2       16.82       23.43      4.16 o 
  11   0   2      166.31      169.84     12.75 o 
  12   0   2       56.30       57.76      6.09 o 
  13   0   2      682.12      694.69     17.98 o 
  14   0   2      279.98      269.26     16.99 o 
  15   0   2       19.80       23.21      5.11 o 
   1   1   2      602.02      562.73      4.31 o 
   2   1   2     7856.11     8295.51     51.32 o 
   3   1   2       25.53       27.51      1.25 o 
   4   1   2     2633.05     2425.18     16.67 o 
   5   1   2       27.71       28.23      1.37 o 
   6   1   2      180.97      195.77      3.40 o 
   7   1   2      776.17      799.75      8.11 o 
   8   1   2       40.44       51.35      2.58 o 
   9   1   2        2.74        7.08      2.36 o 
  10   1   2      116.61      125.77      5.27 o 
  11   1   2      268.54      277.28      7.80 o 
  12   1   2     1824.90     1714.99     21.12 o 
  13   1   2      281.12      267.83      8.69 o 
  14   1   2        0.10       -2.31      2.31 o 
  15   1   2       62.62       58.71      5.01 o 
   0   2   2     1612.97     1699.04     16.47 o 
   1   2   2      689.72      698.18      5.64 o 
   2   2   2      296.75      279.34      3.24 o 
   3   2   2     1290.73     1249.53      8.98 o 
   4   2   2      162.77      159.94      2.61 o 
   5   2   2      282.68      267.39      4.52 o 
   6   2   2        0.88        2.53      1.17 o 
   7   2   2      176.97      167.88      4.01 o 
   8   2   2      106.62      122.50      3.80 o 
   9   2   2      445.67      422.29      8.05 o 
  10   2   2       47.09       48.17      3.58 o 
  11   2   2        0.27       -0.55      2.12 o 
  12   2   2        0.39       -2.17      2.17 o 
  13   2   2      290.72      293.84      9.07 o 
  14   2   2       42.63       40.69      4.05 o 
   1   3   2      143.29      147.55      2.37 o 
   2   3   2    12454.06    12530.20     77.30 o 
   3   3   2     4743.60     5044.03     32.63 o 
   4   3   2     1619.75     1716.29     13.49 o 
   5   3   2     1108.42     1168.04      9.64 o 
   6   3   2     1972.94     1952.76     15.72 o 
   7   3   2     1140.01     1146.78     11.72 o 
   8   3   2       82.01       75.97      3.32 o 
   9   3   2        0.06        3.00      1.81 o 
  10   3   2      176.13      177.40      6.18 o 
  11   3   2       73.30       67.78      4.39 o 
  12   3   2       20.16       24.92      3.27 o 
  13   3   2       47.38       47.72      4.08 o 
  14   3   2       63.62       81.68      5.46 o 
   0   4   2      162.09      214.23      4.17 o 
   1   4   2     1222.68     1200.81     10.80 o 
   2   4   2     3779.19     4046.64     28.13 o 
   3   4   2      963.87     1069.75      8.84 o 
   4   4   2      615.19      612.61      6.15 o 
   5   4   2        0.21       -0.37      1.06 o 
   6   4   2     4297.36     4470.17     29.00 o 
   7   4   2       63.78       71.51      3.15 o 
   8   4   2      115.69      110.94      4.74 o 
   9   4   2        4.40        5.47      1.89 o 
  10   4   2        7.33        6.35      2.44 o 
  11   4   2     1009.09      979.15     14.42 o 
  12   4   2       78.23       78.68      5.46 o 
  13   4   2        0.71       -1.28      2.64 o 
  14   4   2        2.93        6.14      3.51 o 
   1   5   2        0.10        0.35      1.15 o 
   2   5   2      513.70      648.10      6.78 o 
   3   5   2     2092.43     2387.88     18.33 o 
   4   5   2      516.85      522.53      5.73 o 
   5   5   2     2001.09     2001.70     16.04 o 
   6   5   2       73.69       55.24      2.73 o 
   7   5   2      153.03      138.24      4.18 o 
   8   5   2     5390.84     5296.69     45.53 o 
   9   5   2      315.44      280.05      6.59 o 
  10   5   2     1438.48     1371.05     17.31 o 
  11   5   2      202.45      220.27     11.18 o 
  12   5   2        3.98        3.53      3.07 o 
  13   5   2      296.26      288.33     11.17 o 
  14   5   2        0.80        5.85      2.99 o 
   0   6   2      331.93      349.14      6.14 o 
   1   6   2      131.86      119.56      3.86 o 
   2   6   2      471.69      515.57      8.24 o 
   3   6   2       13.27       12.56      1.56 o 
   4   6   2      191.20      194.63      4.00 o 
   5   6   2        4.87       -0.34      1.62 o 
   6   6   2      478.42      476.95      6.99 o 
   7   6   2      333.67      309.55     10.02 o 
   8   6   2      693.83      611.64     14.20 o 
   9   6   2       72.86       72.19      4.55 o 
  10   6   2       53.09       59.60      4.11 o 
  11   6   2      233.10      207.36      9.49 o 
  12   6   2      212.23      223.11      9.75 o 
  13   6   2        4.23        2.78      3.13 o 
   1   7   2     2262.67     2296.09     18.32 o 
   2   7   2     1613.08     1657.25     15.37 o 
   3   7   2      621.64      569.86      7.73 o 
   4   7   2     1517.21     1456.60     14.36 o 
   5   7   2      229.23      227.51      5.19 o 
   6   7   2      565.24      543.05      9.05 o 
   7   7   2      121.83      112.56      5.11 o 
   8   7   2      111.83      120.99      5.42 o 
   9   7   2      498.20      488.21     11.52 o 
  10   7   2       63.65       64.82      4.68 o 
  11   7   2       82.45       80.99      6.49 o 
  12   7   2        0.02        3.07      3.31 o 
  13   7   2       19.64       22.01      4.36 o 
   0   8   2     2300.91     2267.36     32.55 o 
   1   8   2      668.19      643.84     13.79 o 
   2   8   2      666.81      671.45      9.45 o 
   3   8   2      191.86      181.07      4.83 o 
   4   8   2      334.39      318.48      6.32 o 
   5   8   2      154.69      155.95      4.77 o 
   6   8   2       34.96       36.84      3.29 o 
   7   8   2       14.49       14.17      2.72 o 
   8   8   2      857.60      842.90     13.29 o 
   9   8   2      153.88      154.95      6.53 o 
  10   8   2      815.78      813.84     13.72 o 
  11   8   2       29.86       31.47      4.00 o 
  12   8   2        5.80       10.44      3.44 o 
   1   9   2       19.52       17.62      2.75 o 
   2   9   2        9.96       13.70      2.54 o 
   3   9   2       73.54       76.74      3.88 o 
   4   9   2      226.92      243.18      6.25 o 
   5   9   2      168.80      168.98      5.17 o 
   6   9   2      499.38      439.06      9.54 o 
   7   9   2      663.07      599.00     10.99 o 
   8   9   2        1.43        3.69      2.54 o 
   9   9   2        1.67        4.25      2.60 o 
  10   9   2        0.08        5.08      2.67 o 
  11   9   2      366.64      356.62     10.26 o 
   0  10   2      210.92      221.29      9.98 o 
   1  10   2       73.81       68.99      4.88 o 
   2  10   2     1620.19     1508.37     20.15 o 
   3  10   2      236.00      216.37      7.79 o 
   4  10   2      455.22      414.37      9.90 o 
   5  10   2       46.15       41.74      4.07 o 
   6  10   2      779.61      703.41     13.17 o 
   7  10   2       14.60       12.32      3.08 o 
   8  10   2      103.56      109.10      5.85 o 
   9  10   2       30.20       38.59      4.00 o 
  10  10   2        0.51        1.76      2.62 o 
   1  11   2       82.75       81.30      4.88 o 
   2  11   2      394.26      375.89      8.78 o 
   3  11   2      300.98      311.39      8.52 o 
   4  11   2      114.99      128.80      6.04 o 
   5  11   2      163.83      131.63      7.49 o 
   6  11   2      174.75      149.91      8.10 o 
   7  11   2       78.65       62.22      5.72 o 
   8  11   2       90.19      103.25      7.18 o 
   9  11   2       89.88      111.16      7.48 o 
   0  12   2     1759.11     1729.58     30.97 o 
   1  12   2       51.45       60.15      4.52 o 
   2  12   2      383.80      400.65     11.57 o 
   3  12   2        1.44        0.32      3.79 o 
   4  12   2      101.16      103.62      5.71 o 
   5  12   2      333.10      348.49     11.99 o 
   6  12   2        3.69        2.93      3.75 o 
   7  12   2       13.21       15.73      3.98 o 
   1  13   2        3.69        2.10      2.76 o 
   2  13   2      121.76      138.50      6.85 o 
   3  13   2      232.30      240.47      8.88 o 
   4  13   2      296.39      316.10     13.09 o 
   5  13   2       38.24       45.30      5.33 o 
   0  14   2      220.77      224.03     12.91 o 
   1  14   2       18.44       17.30      6.24 o 
   1   1   3      248.01      251.39      2.71 o 
   2   1   3     1947.01     1999.34     13.74 o 
   3   1   3      906.48      860.98      7.10 o 
   4   1   3     8706.21     8912.39     55.96 o 
   5   1   3      360.09      335.35      4.38 o 
   6   1   3     2111.59     2175.52     16.07 o 
   7   1   3        0.76       -0.44      1.08 o 
   8   1   3       43.41       37.56      2.39 o 
   9   1   3       67.61       70.45      4.05 o 
  10   1   3       19.33       19.55      2.75 o 
  11   1   3      112.21      113.83      6.22 o 
  12   1   3      207.46      207.58      7.47 o 
  13   1   3       95.68       94.61      5.55 o 
  14   1   3      227.11      244.00      8.93 o 
   0   2   3      819.18      812.14      9.23 o 
   1   2   3     2866.77     3060.12     20.15 o 
   2   2   3     8751.24     8819.41     52.66 o 
   3   2   3    12087.85    12832.93     76.01 o 
   4   2   3      424.50      438.52      4.77 o 
   5   2   3      402.84      472.51      5.18 o 
   6   2   3      523.81      551.64      5.89 o 
   7   2   3      996.95     1011.10      9.88 o 
   8   2   3      931.33      915.86     10.36 o 
   9   2   3       20.74       24.46      2.54 o 
  10   2   3      461.50      438.54      8.63 o 
  11   2   3      249.33      234.11      7.42 o 
  12   2   3        0.20       -2.95      3.04 o 
  13   2   3      286.36      289.63      9.05 o 
  14   2   3      314.88      321.67     12.97 o 
   1   3   3     6591.68     6673.39     42.23 o 
   2   3   3      217.96      182.94      2.86 o 
   3   3   3      269.72      302.65      3.85 o 
   4   3   3      764.93      730.41      6.52 o 
   5   3   3      290.67      309.67      4.21 o 
   6   3   3      178.87      152.82      3.49 o 
   7   3   3       85.05       87.97      3.40 o 
   8   3   3     1338.96     1297.08     13.32 o 
   9   3   3      321.74      317.88      6.05 o 
  10   3   3       36.84       46.90      3.88 o 
  11   3   3      280.20      248.08      7.57 o 
  12   3   3      266.68      239.69      9.25 o 
  13   3   3        1.65        5.46      2.72 o 
  14   3   3       16.47       20.19      3.92 o 
   0   4   3      316.30      292.57      5.19 o 
   1   4   3     2191.58     2218.15     15.78 o 
   2   4   3     1922.98     2113.74     15.29 o 
   3   4   3        2.83        5.71      1.12 o 
   4   4   3      852.37      793.38      7.48 o 
   5   4   3      526.28      569.49      5.88 o 
   6   4   3     3482.16     3560.17     25.10 o 
   7   4   3       14.75       13.04      2.00 o 
   8   4   3      332.01      316.70      5.98 o 
   9   4   3      820.01      798.82     10.27 o 
  10   4   3      371.10      340.36     11.99 o 
  11   4   3      140.91      151.10      6.19 o 
  12   4   3      324.85      306.70      9.50 o 
  13   4   3      127.69      124.63      6.73 o 
  14   4   3      216.50      246.71     11.63 o 
   1   5   3      313.96      310.67      4.02 o 
   2   5   3     2000.74     2196.49     16.09 o 
   3   5   3      198.38      213.90      3.44 o 
   4   5   3      499.09      522.66      5.87 o 
   5   5   3      210.20      205.56      4.33 o 
   6   5   3      451.77      437.56      5.34 o 
   7   5   3      928.33      909.55     10.54 o 
   8   5   3       31.98       32.37      2.83 o 
   9   5   3       78.02       72.13      3.84 o 
  10   5   3     1005.52      948.29     13.76 o 
  11   5   3       65.69       59.90      5.17 o 
  12   5   3       43.29       43.44      5.61 o 
  13   5   3       13.46       15.66      3.67 o 
  14   5   3        5.36        0.07      4.19 o 
   0   6   3      902.59      879.63     11.48 o 
   1   6   3     1774.20     1817.47     14.04 o 
   2   6   3      527.10      532.20      6.49 o 
   3   6   3       71.76       87.03      2.94 o 
   4   6   3       76.12       80.49      2.97 o 
   5   6   3     2228.45     2230.04     18.39 o 
   6   6   3       12.11        7.03      1.87 o 
   7   6   3      125.09      115.28      4.71 o 
   8   6   3      327.87      305.10     10.32 o 
   9   6   3       28.99       25.53      3.07 o 
  10   6   3     1090.29     1066.58     15.22 o 
  11   6   3      128.42      137.32      7.53 o 
  12   6   3       12.66       17.58      3.61 o 
  13   6   3        0.73        3.04      3.18 o 
   1   7   3     1155.82     1158.83     11.03 o 
   2   7   3        2.83        1.35      1.47 o 
   3   7   3     1232.59     1240.60     12.76 o 
   4   7   3       50.18       54.14      3.05 o 
   5   7   3       11.85        7.58      1.96 o 
   6   7   3        0.12       -1.56      1.83 o 
   7   7   3      544.74      530.39      9.58 o 
   8   7   3      483.45      488.45      9.45 o 
   9   7   3        8.83       11.50      2.62 o 
  10   7   3       33.60       31.17      3.71 o 
  11   7   3      106.45      108.87      6.89 o 
  12   7   3      225.47      251.73     10.49 o 
   0   8   3     1676.97     1638.09     22.24 o 
   1   8   3        6.14        4.94      2.02 o 
   2   8   3     1948.85     1756.89     43.90 o 
   3   8   3      162.00      135.19      5.08 o 
   4   8   3      272.10      232.73      5.46 o 
   5   8   3      474.52      452.52      8.12 o 
   6   8   3      126.46      113.88      5.16 o 
   7   8   3       91.93      103.66      5.16 o 
   8   8   3      650.43      650.74     12.86 o 
   9   8   3      174.40      178.53      6.96 o 
  10   8   3       27.90       21.06      3.18 o 
  11   8   3        3.13       11.10      3.04 o 
  12   8   3       60.87       62.35      5.65 o 
   1   9   3      595.13      561.28      9.68 o 
   2   9   3      305.51      278.65      8.09 o 
   3   9   3       33.11       36.95      2.95 o 
   4   9   3        3.34        3.50      1.90 o 
   5   9   3      273.66      214.11      5.74 o 
   6   9   3      227.93      195.15      6.76 o 
   7   9   3      120.96      117.95      5.67 o 
   8   9   3        0.12        0.11      2.37 o 
   9   9   3        7.06       10.44      2.75 o 
  10   9   3        6.16        9.25      2.78 o 
  11   9   3      124.15      137.79      6.71 o 
   0  10   3     1354.70     1348.53     24.44 o 
   1  10   3      174.85      184.09      6.58 o 
   2  10   3      297.62      296.41      7.69 o 
   3  10   3        5.98        5.00      2.28 o 
   4  10   3        7.47        6.44      2.46 o 
   5  10   3        8.89        8.85      2.69 o 
   6  10   3      112.23      108.76      5.97 o 
   7  10   3      196.98      187.79      7.94 o 
   8  10   3      288.61      291.81      9.87 o 
   9  10   3       73.14       73.64      5.12 o 
  10  10   3       35.49       40.32      3.95 o 
   1  11   3        7.39        6.42      2.54 o 
   2  11   3      279.01      291.41     10.27 o 
   3  11   3       22.76       22.97      3.22 o 
   4  11   3        3.58       -0.82      2.32 o 
   5  11   3      212.02      195.89      8.91 o 
   6  11   3       33.96       39.43      4.66 o 
   7  11   3        4.58        8.02      5.14 o 
   8  11   3        4.56        8.02      3.18 o 
   9  11   3       44.45       54.20      5.13 o 
   0  12   3       44.36       42.80      7.46 o 
   1  12   3        1.22        2.99      2.47 o 
   2  12   3       93.96      100.49      5.87 o 
   3  12   3       21.03       20.11      3.20 o 
   4  12   3       41.85       48.00      4.57 o 
   5  12   3       22.36       17.11      4.35 o 
   6  12   3      403.28      419.40     12.76 o 
   7  12   3      137.60      142.04      8.07 o 
   1  13   3      110.79      131.80      6.61 o 
   2  13   3      280.76      305.24      9.76 o 
   3  13   3       60.48       64.71      4.90 o 
   4  13   3       76.09       90.96      6.75 o 
   5  13   3       79.80       97.48      6.70 o 
   0   0   4    20580.70    19868.12    416.61 o 
   1   0   4       20.99       13.38      1.34 o 
   2   0   4    12670.16    13370.20    116.32 o 
   3   0   4     6746.58     7080.58     63.36 o 
   4   0   4      385.12      403.22      6.49 o 
   5   0   4     2159.24     2163.90     20.54 o 
   6   0   4     3447.95     3492.79     31.45 o 
   7   0   4       33.47       27.89      2.61 o 
   8   0   4      291.77      285.72      7.54 o 
   9   0   4      473.32      462.81     26.32 o 
  10   0   4      131.24      156.52      8.44 o 
  11   0   4        1.42        3.37      3.23 o 
  12   0   4       42.54       41.14      7.78 o 
  13   0   4      246.31      240.47     11.93 o 
  14   0   4      195.43      221.23     17.36 o 
   1   1   4    19130.70    19437.96    113.74 o 
   2   1   4    12830.55    13579.33     80.14 o 
   3   1   4      832.55      954.70      7.56 o 
   4   1   4     1450.60     1525.17     11.71 o 
   5   1   4     5316.91     5801.51     37.94 o 
   6   1   4      230.00      223.23      3.73 o 
   7   1   4       61.93       66.00      2.57 o 
   8   1   4       15.98       12.93      1.76 o 
   9   1   4       73.71       70.97      4.02 o 
  10   1   4       27.74       38.47      3.37 o 
  11   1   4     1084.52     1043.84     15.96 o 
  12   1   4      498.50      511.17     11.07 o 
  13   1   4       30.21       30.81      3.89 o 
  14   1   4       33.51       37.49      4.47 o 
   0   2   4      414.93      403.46      6.35 o 
   1   2   4     1275.81     1418.60     10.07 o 
   2   2   4       19.09       33.91      1.44 o 
   3   2   4      607.68      576.53      5.66 o 
   4   2   4     2429.18     2520.06     17.94 o 
   5   2   4      115.91      138.11      3.01 o 
   6   2   4      614.34      625.11      6.64 o 
   7   2   4     1091.57     1078.27      9.86 o 
   8   2   4      187.03      178.27      4.65 o 
   9   2   4      215.50      215.08      5.74 o 
  10   2   4     2104.58     2030.75     22.48 o 
  11   2   4      260.76      256.54      7.77 o 
  12   2   4        4.02       -0.29      2.47 o 
  13   2   4      844.49      843.75     20.71 o 
  14   2   4      821.19      829.58     14.82 o 
   1   3   4       17.38       19.72      1.32 o 
   2   3   4      110.73      129.71      2.96 o 
   3   3   4      637.05      633.00      5.97 o 
   4   3   4       91.24       80.79      2.72 o 
   5   3   4      301.86      280.51      4.18 o 
   6   3   4      931.37      926.40      8.80 o 
   7   3   4       28.92       30.60      2.24 o 
   8   3   4      150.69      136.26      4.53 o 
   9   3   4     1066.59     1007.05     11.74 o 
  10   3   4      260.85      261.27      7.24 o 
  11   3   4      144.46      144.26      6.15 o 
  12   3   4      193.15      181.39      7.19 o 
  13   3   4      171.00      194.59      7.83 o 
  14   3   4      149.62      165.02      8.17 o 
   0   4   4     3130.14     3229.66     31.28 o 
   1   4   4      130.52      102.37      2.43 o 
   2   4   4       40.07       22.37      1.51 o 
   3   4   4        0.12        1.78      1.18 o 
   4   4   4      910.77      918.60      8.08 o 
   5   4   4       26.07       26.59      1.76 o 
   6   4   4      574.64      527.36      6.56 o 
   7   4   4      494.61      489.51      7.37 o 
   8   4   4        1.92       -0.24      1.78 o 
   9   4   4      303.33      295.77      6.10 o 
  10   4   4      516.83      486.14      9.30 o 
  11   4   4      109.35      119.29      6.07 o 
  12   4   4      283.30      284.85      9.43 o 
  13   4   4        8.51       15.42      3.54 o 
  14   4   4        5.82        1.05      3.41 o 
   1   5   4     2495.45     2687.08     19.28 o 
   2   5   4     6406.26     6727.44     43.76 o 
   3   5   4       70.17       67.69      2.33 o 
   4   5   4       35.42       28.99      1.87 o 
   5   5   4     3952.70     3940.92     26.42 o 
   6   5   4      697.94      712.93      7.36 o 
   7   5   4     3720.66     3486.48     34.78 o 
   8   5   4       26.71       28.79      2.72 o 
   9   5   4      826.43      772.36     10.96 o 
  10   5   4        0.81       -1.97      2.00 o 
  11   5   4      131.90      137.91      6.58 o 
  12   5   4      170.06      168.53      8.46 o 
  13   5   4      168.79      174.45      8.88 o 
   0   6   4        0.15       -0.42      2.05 o 
   1   6   4      115.90      114.01      2.88 o 
   2   6   4      207.73      202.67      3.61 o 
   3   6   4      984.79     1005.15     10.10 o 
   4   6   4       74.80       70.37      2.94 o 
   5   6   4      114.36      119.63      4.26 o 
   6   6   4     1733.30     1740.42     20.04 o 
   7   6   4      371.99      346.11      7.20 o 
   8   6   4     1102.11     1064.42     13.33 o 
   9   6   4     1776.55     1611.04     19.44 o 
  10   6   4      619.08      590.62     18.99 o 
  11   6   4        6.33        9.55      3.21 o 
  12   6   4      255.81      267.82     10.73 o 
  13   6   4        3.19        2.64      3.28 o 
   1   7   4       69.92       59.64      2.69 o 
   2   7   4       31.11       34.85      2.33 o 
   3   7   4       27.44       33.65      2.34 o 
   4   7   4        0.21        2.81      1.83 o 
   5   7   4       34.55       28.03      2.48 o 
   6   7   4      903.58      856.63     12.81 o 
   7   7   4      558.63      523.88      9.55 o 
   8   7   4      293.90      295.69      7.72 o 
   9   7   4        3.28        3.41      2.29 o 
  10   7   4      163.82      150.94      6.82 o 
  11   7   4      184.61      199.50      8.90 o 
  12   7   4       34.09       36.19      4.58 o 
   0   8   4       29.06       28.72      5.02 o 
   1   8   4      665.07      606.98     20.61 o 
   2   8   4       10.20        9.95      2.29 o 
   3   8   4      615.04      580.15     11.82 o 
   4   8   4      228.28      210.90      6.98 o 
   5   8   4       92.14       94.99      4.03 o 
   6   8   4       39.66       35.58      3.03 o 
   7   8   4       61.28       48.71      3.82 o 
   8   8   4       13.68       13.06      2.90 o 
   9   8   4      163.78      167.63      6.82 o 
  10   8   4      264.63      266.53     10.67 o 
  11   8   4      272.57      304.73     10.27 o 
  12   8   4        0.70        4.27      3.22 o 
   1   9   4        7.06        7.34      2.31 o 
   2   9   4      632.25      614.47     13.21 o 
   3   9   4      989.66      933.53     12.33 o 
   4   9   4      388.02      381.61      8.18 o 
   5   9   4      298.66      287.09      6.93 o 
   6   9   4      597.94      550.09     10.23 o 
   7   9   4       54.32       40.91      3.78 o 
   8   9   4        5.03        4.84      2.60 o 
   9   9   4        2.00        6.61      2.76 o 
  10   9   4       48.34       59.92      4.52 o 
  11   9   4      302.48      315.36     10.83 o 
   0  10   4       85.20       92.30      8.11 o 
   1  10   4      135.00      121.71      5.52 o 
   2  10   4      159.98      166.62     11.64 o 
   3  10   4      686.28      643.70     11.13 o 
   4  10   4       73.83       71.96      4.52 o 
   5  10   4       38.88       45.91      3.88 o 
   6  10   4       46.69       55.17      4.56 o 
   7  10   4      358.06      376.17     10.21 o 
   8  10   4       19.12       26.88      4.39 o 
   9  10   4        0.36        4.48      2.86 o 
  10  10   4       17.53       15.57      3.13 o 
   1  11   4        0.65        0.61      2.35 o 
   2  11   4      353.70      355.51      8.83 o 
   3  11   4        7.68        8.19      3.50 o 
   4  11   4      401.45      361.99      9.24 o 
   5  11   4      257.85      288.16     10.53 o 
   6  11   4       85.25      101.33      6.75 o 
   7  11   4        9.69        9.75      3.43 o 
   8  11   4        1.36       -2.92      2.92 o 
   0  12   4        0.11        3.71      3.56 o 
   1  12   4      178.46      199.85      7.69 o 
   2  12   4        9.35        9.18      2.87 o 
   3  12   4       15.83       14.97      2.99 o 
   4  12   4      142.66      143.95      7.22 o 
   5  12   4       50.53       54.74      6.59 o 
   6  12   4       94.18       91.75      9.00 o 
   7  12   4        4.58        5.72      3.29 o 
   1  13   4        0.12        4.78      2.79 o 
   2  13   4      109.02      109.96      6.12 o 
   3  13   4      381.73      424.10     11.04 o 
   4  13   4       63.18       72.90      6.24 o 
   1   1   5        0.49        2.10      0.74 o 
   2   1   5       29.14       31.89      1.35 o 
   3   1   5       16.73        6.79      1.06 o 
   4   1   5      216.45      196.53      3.13 o 
   5   1   5     1903.59     2034.86     14.75 o 
   6   1   5      183.43      183.24      3.40 o 
   7   1   5     2040.10     2051.60     15.45 o 
   8   1   5       29.19       37.46      2.30 o 
   9   1   5       54.05       56.57      3.74 o 
  10   1   5      310.79      317.06      7.52 o 
  11   1   5      423.02      435.46      9.28 o 
  12   1   5       19.38       27.31      3.42 o 
  13   1   5      396.65      406.72     10.20 o 
  14   1   5       40.19       41.47      4.29 o 
   0   2   5     4771.43     4671.84     39.68 o 
   1   2   5        1.90        3.43      0.86 o 
   2   2   5       27.69       39.26      1.61 o 
   3   2   5       14.84       27.80      1.64 o 
   4   2   5     1320.28     1361.20     11.11 o 
   5   2   5       37.25       38.98      2.02 o 
   6   2   5       23.59       23.25      1.81 o 
   7   2   5      388.30      398.89      5.90 o 
   8   2   5      452.69      442.50      7.27 o 
   9   2   5      425.37      403.18      9.18 o 
  10   2   5        9.07       11.41      2.53 o 
  11   2   5      703.94      696.34     11.93 o 
  12   2   5      242.78      253.43      8.23 o 
  13   2   5       25.72       19.94      3.36 o 
  14   2   5      873.57      952.13     16.19 o 
   1   3   5       45.21       47.19      1.87 o 
   2   3   5     1687.03     1713.86     12.49 o 
   3   3   5      120.06      114.78      2.59 o 
   4   3   5      165.50      147.84      3.19 o 
   5   3   5      724.67      730.08      7.52 o 
   6   3   5      664.50      638.76      7.40 o 
   7   3   5     2062.00     2086.49     18.41 o 
   8   3   5        5.94        5.36      2.00 o 
   9   3   5      184.72      165.05      5.37 o 
  10   3   5        6.45        2.43      2.30 o 
  11   3   5      111.70      117.12      5.63 o 
  12   3   5      217.72      209.88      7.68 o 
  13   3   5       89.37      108.12      7.48 o 
  14   3   5       58.62       51.68      5.04 o 
   0   4   5      363.16      304.26      5.88 o 
   1   4   5       17.53       20.45      1.54 o 
   2   4   5      119.72      126.61      2.88 o 
   3   4   5      300.91      288.57      4.07 o 
   4   4   5      226.12      237.16      3.83 o 
   5   4   5       15.24       17.24      1.82 o 
   6   4   5        0.00        0.60      1.47 o 
   7   4   5      264.87      251.63      4.97 o 
   8   4   5     3733.00     3647.94     30.08 o 
   9   4   5      265.97      245.63      6.38 o 
  10   4   5      376.08      360.10      7.47 o 
  11   4   5        0.67       -2.34      2.34 o 
  12   4   5      423.12      447.72     10.82 o 
  13   4   5       60.23       50.48      4.68 o 
   1   5   5      119.25      136.89      3.18 o 
   2   5   5      102.65      104.49      2.85 o 
   3   5   5      902.30      879.60      8.55 o 
   4   5   5       43.92       45.54      2.27 o 
   5   5   5        3.18        5.06      1.47 o 
   6   5   5     3567.56     3549.45     25.80 o 
   7   5   5        2.18        7.06      2.06 o 
   8   5   5      332.25      313.55      6.67 o 
   9   5   5      185.65      186.91      5.91 o 
  10   5   5      624.83      579.65     15.64 o 
  11   5   5      186.57      180.65      7.52 o 
  12   5   5       45.49       43.05      4.82 o 
  13   5   5       10.33       15.52      3.45 o 
   0   6   5     1138.58     1104.50     14.23 o 
   1   6   5       75.01       87.06      2.77 o 
   2   6   5        0.01        1.48      1.34 o 
   3   6   5      499.71      484.47      6.57 o 
   4   6   5      810.29      785.17      8.94 o 
   5   6   5      333.35      336.93      6.13 o 
   6   6   5      258.01      238.48      5.80 o 
   7   6   5      152.35      147.17      5.71 o 
   8   6   5       95.80      101.27      4.93 o 
   9   6   5        3.18        5.10      2.99 o 
  10   6   5      272.22      238.36      7.63 o 
  11   6   5       62.45       65.78      7.34 o 
  12   6   5       96.00       89.30      7.52 o 
  13   6   5      130.04      147.02     11.94 o 
   1   7   5      292.31      304.41      5.21 o 
   2   7   5      399.60      391.31      6.01 o 
   3   7   5        1.29        4.24      1.71 o 
   4   7   5       14.37       13.80      1.95 o 
   5   7   5      345.83      330.27      6.15 o 
   6   7   5      636.93      578.14      8.39 o 
   7   7   5      402.44      373.89      8.08 o 
   8   7   5      412.06      401.81      8.58 o 
   9   7   5        4.04        8.49      2.50 o 
  10   7   5      543.69      591.90     11.24 o 
  11   7   5       56.69       47.87      4.78 o 
  12   7   5        6.02        8.45      3.33 o 
   0   8   5     1114.73     1056.48     40.07 o 
   1   8   5       48.07       49.03      2.97 o 
   2   8   5       89.15       77.04      3.93 o 
   3   8   5        3.36        6.07      2.08 o 
   4   8   5     1911.89     1816.62     18.56 o 
   5   8   5        8.59        4.79      1.95 o 
   6   8   5        0.00        1.66      2.15 o 
   7   8   5       20.33       25.68      3.04 o 
   8   8   5     1157.52     1105.01     16.16 o 
   9   8   5       62.71       67.98      4.65 o 
  10   8   5        1.66        5.02      2.55 o 
  11   8   5      187.98      200.22      8.59 o 
   1   9   5      703.41      674.96     10.95 o 
   2   9   5     2914.36     2732.44     41.44 o 
   3   9   5        2.81        1.07      1.96 o 
   4   9   5     2634.37     2421.40     23.99 o 
   5   9   5      195.31      170.74      5.84 o 
   6   9   5        2.88        8.47      2.48 o 
   7   9   5      203.91      210.99      7.55 o 
   8   9   5       12.32       11.86      2.85 o 
   9   9   5       60.62       60.85      4.60 o 
  10   9   5       21.62       27.03      3.61 o 
   0  10   5        0.04        2.12      3.87 o 
   1  10   5      178.82      180.58      6.65 o 
   2  10   5        3.29        6.14      2.34 o 
   3  10   5      113.12      106.83      5.28 o 
   4  10   5       60.51       60.06      4.28 o 
   5  10   5        0.54        2.12      2.33 o 
   6  10   5       83.42       88.56      5.55 o 
   7  10   5       11.10       14.05      3.72 o 
   8  10   5      135.62      141.37      7.72 o 
   9  10   5       62.17       73.82      5.54 o 
   1  11   5      224.50      229.59      7.75 o 
   2  11   5       68.71       64.49      4.51 o 
   3  11   5       38.52       40.86      3.84 o 
   4  11   5      246.27      260.67      8.27 o 
   5  11   5      115.58      119.12      7.07 o 
   6  11   5       89.88       89.46      6.47 o 
   7  11   5      452.42      449.87     12.31 o 
   8  11   5        6.41        6.75      3.25 o 
   0  12   5      204.42      195.40     10.83 o 
   1  12   5      121.52      136.15      6.55 o 
   2  12   5      227.41      232.45      8.39 o 
   3  12   5      173.39      175.36      7.32 o 
   4  12   5       62.27       70.92      5.33 o 
   5  12   5        7.66       11.07      3.40 o 
   6  12   5      346.27      379.36     12.70 o 
   1  13   5        0.16        7.48      2.87 o 
   2  13   5      142.03      137.96      7.47 o 
   3  13   5        4.45        2.54      3.00 o 
   4  13   5       19.62       15.30      4.00 o 
   0   0   6     3587.76     4003.15     65.95 o 
   1   0   6     3431.93     3755.50     35.16 o 
   2   0   6     1516.26     1848.23     19.15 o 
   3   0   6      852.00      828.88     10.61 o 
   4   0   6     1096.73     1205.46     14.39 o 
   5   0   6      354.41      378.72      7.14 o 
   6   0   6       35.96       23.34      2.65 o 
   7   0   6      148.32      145.03      5.19 o 
   8   0   6     3137.55     3167.52     41.71 o 
   9   0   6       45.00       39.08      5.99 o 
  10   0   6     1117.00     1064.69     20.95 o 
  11   0   6     4953.60     4917.39     64.82 o 
  12   0   6      113.32      100.57      7.93 o 
  13   0   6      250.71      239.59     14.17 o 
  14   0   6      229.54      274.82     13.72 o 
   1   1   6        0.51       -0.33      1.01 o 
   2   1   6     5083.67     5312.03     33.19 o 
   3   1   6     2494.51     2820.71     19.03 o 
   4   1   6     6643.33     7167.86     44.46 o 
   5   1   6     1152.46     1263.95     10.43 o 
   6   1   6      213.61      202.96      3.73 o 
   7   1   6      210.27      174.84      4.10 o 
   8   1   6       26.79       36.93      2.50 o 
   9   1   6      746.75      697.62     10.12 o 
  10   1   6        2.32        1.60      2.10 o 
  11   1   6      508.19      495.19     11.55 o 
  12   1   6        4.04        8.00      2.79 o 
  13   1   6       27.68       35.80      3.96 o 
  14   1   6        4.80        3.80      3.88 o 
   0   2   6      434.39      539.53      8.08 o 
   1   2   6       26.16       50.01      1.55 o 
   2   2   6      169.76      174.14      2.91 o 
   3   2   6     8234.52     8738.11     53.36 o 
   4   2   6      903.35      928.52      8.25 o 
   5   2   6      819.02      785.96      7.90 o 
   6   2   6      157.93      182.95      3.67 o 
   7   2   6     2003.82     2005.29     15.55 o 
   8   2   6     1229.84     1196.17     12.15 o 
   9   2   6       85.75       82.80      4.36 o 
  10   2   6      460.45      462.09      9.18 o 
  11   2   6      322.06      332.10      8.44 o 
  12   2   6      179.30      167.56      7.00 o 
  13   2   6      155.36      178.88      7.58 o 
  14   2   6        0.05        8.62      3.37 o 
   1   3   6     6112.56     6491.98     41.94 o 
   2   3   6       92.89       99.33      2.47 o 
   3   3   6       27.55       35.01      1.90 o 
   4   3   6       79.45       83.09      2.70 o 
   5   3   6        0.02       -0.72      1.40 o 
   6   3   6      559.33      537.57      6.67 o 
   7   3   6      959.73      955.69     11.29 o 
   8   3   6      974.38      974.52     14.97 o 
   9   3   6     1366.16     1329.15     16.48 o 
  10   3   6      363.93      340.31      8.48 o 
  11   3   6       48.69       50.84      4.02 o 
  12   3   6      167.74      172.78      7.12 o 
  13   3   6      264.95      262.81      9.72 o 
   0   4   6     2561.37     2812.39     28.53 o 
   1   4   6        6.08        3.55      1.24 o 
   2   4   6       34.52       40.00      1.93 o 
   3   4   6      196.97      194.80      3.97 o 
   4   4   6       48.09       54.60      2.32 o 
   5   4   6      997.67      989.58      9.64 o 
   6   4   6        0.92        3.58      1.66 o 
   7   4   6     3365.23     3398.55     26.58 o 
   8   4   6     1046.86     1011.40     11.91 o 
   9   4   6      724.17      703.73     11.11 o 
  10   4   6      343.70      335.25      7.36 o 
  11   4   6       22.61       21.06      3.28 o 
  12   4   6       47.72       51.35      4.49 o 
  13   4   6        0.32       -1.24      3.43 o 
   1   5   6      439.27      401.01      5.30 o 
   2   5   6        2.54        3.05      1.37 o 
   3   5   6     1776.54     1757.93     13.76 o 
   4   5   6       28.72       30.43      2.04 o 
   5   5   6      472.60      465.43      6.17 o 
   6   5   6     1107.95     1073.47     10.73 o 
   7   5   6       91.74       83.83      3.95 o 
   8   5   6      304.03      303.43      6.63 o 
   9   5   6       32.91       36.45      3.36 o 
  10   5   6      230.57      242.42      7.50 o 
  11   5   6      102.74      102.43      5.89 o 
  12   5   6       24.00       24.53      4.32 o 
  13   5   6       64.21       68.88      5.84 o 
   0   6   6     1361.98     1349.55     16.82 o 
   1   6   6      660.45      663.79      7.40 o 
   2   6   6      525.67      511.87      6.40 o 
   3   6   6      835.99      813.88      9.26 o 
   4   6   6      311.77      300.95      5.29 o 
   5   6   6       39.24       31.43      2.23 o 
   6   6   6      719.84      656.55      8.37 o 
   7   6   6     2465.69     2260.98     28.86 o 
   8   6   6      451.70      428.82      8.53 o 
   9   6   6        4.05        6.94      2.10 o 
  10   6   6        0.05        2.91      2.35 o 
  11   6   6       24.85       33.64      4.24 o 
  12   6   6      230.21      222.57      9.79 o 
   1   7   6       30.36       35.40      2.50 o 
   2   7   6       76.45       65.94      3.06 o 
   3   7   6     1826.16     1857.39     16.59 o 
   4   7   6        6.26        3.72      1.66 o 
   5   7   6        4.74        5.07      1.54 o 
   6   7   6      118.33      124.28      4.42 o 
   7   7   6      381.10      356.93      7.96 o 
   8   7   6      319.84      317.91      8.08 o 
   9   7   6      253.59      252.22      7.95 o 
  10   7   6      184.18      190.57      7.32 o 
  11   7   6       50.68       55.78      4.75 o 
  12   7   6       10.02        9.91      4.69 o 
   0   8   6       29.76       36.68      3.83 o 
   1   8   6      164.00      163.49      4.87 o 
   2   8   6       84.37       99.63      4.34 o 
   3   8   6       97.88       90.98      4.24 o 
   4   8   6      754.64      725.47     12.42 o 
   5   8   6      427.66      418.53     10.80 o 
   6   8   6       12.40       10.85      2.54 o 
   7   8   6        9.12        9.58      2.56 o 
   8   8   6      196.85      181.89      6.99 o 
   9   8   6        5.20        9.18      2.77 o 
  10   8   6        3.66       10.84      3.04 o 
  11   8   6        1.08        1.74      2.83 o 
   1   9   6      384.57      388.35      8.13 o 
   2   9   6      107.94      109.87      4.69 o 
   3   9   6      676.50      651.64     10.20 o 
   4   9   6      118.42      125.16      5.09 o 
   5   9   6      221.53      238.64      7.37 o 
   6   9   6       96.84       97.57      5.60 o 
   7   9   6        2.45        1.95      2.34 o 
   8   9   6        0.32        5.32      2.66 o 
   9   9   6        8.97       16.98      3.15 o 
  10   9   6       13.72       11.19      3.05 o 
   0  10   6      316.67      291.58     11.49 o 
   1  10   6      713.03      697.60     11.78 o 
   2  10   6       94.76       91.06      4.98 o 
   3  10   6       54.93       45.78      3.85 o 
   4  10   6       11.01       12.78      2.79 o 
   5  10   6      762.76      742.49     12.54 o 
   6  10   6       15.81       20.39      3.43 o 
   7  10   6      288.78      310.93     11.83 o 
   8  10   6       52.72       59.21      6.15 o 
   9  10   6      292.56      288.30     10.20 o 
   1  11   6     1197.01     1179.99     16.83 o 
   2  11   6      206.13      199.26      7.46 o 
   3  11   6      310.83      289.83      8.72 o 
   4  11   6      430.49      414.15     10.12 o 
   5  11   6      242.13      235.70      9.72 o 
   6  11   6       89.09       98.59      8.81 o 
   7  11   6      153.44      184.48      9.16 o 
   8  11   6        0.35        4.84      4.20 o 
   0  12   6      147.36      157.95      9.88 o 
   1  12   6      476.08      493.80     10.69 o 
   2  12   6      109.35      112.12      6.05 o 
   3  12   6       14.65       16.77      3.20 o 
   4  12   6      236.17      253.69      9.56 o 
   5  12   6       11.14       13.82      3.44 o 
   6  12   6       14.85       20.04      5.11 o 
   1  13   6      448.78      491.19     11.19 o 
   2  13   6       82.01       96.57      6.04 o 
   1   1   7      412.02      407.08      5.30 o 
   2   1   7     6171.63     6454.81     41.78 o 
   3   1   7      313.88      383.35      4.76 o 
   4   1   7     4306.84     4468.19     30.46 o 
   5   1   7     1831.29     1834.15     14.75 o 
   6   1   7       12.84        8.92      1.68 o 
   7   1   7      169.73      191.35      4.26 o 
   8   1   7      764.14      731.97      9.01 o 
   9   1   7        1.17        1.82      1.81 o 
  10   1   7       56.16       61.25      4.16 o 
  11   1   7       83.83       81.73      4.94 o 
  12   1   7      579.52      616.09     11.84 o 
  13   1   7      543.77      580.39     12.01 o 
   0   2   7      212.49      210.66      5.55 o 
   1   2   7      321.80      355.06      4.91 o 
   2   2   7        0.71        0.52      0.98 o 
   3   2   7        0.37        0.85      1.23 o 
   4   2   7       35.67       29.54      1.81 o 
   5   2   7       12.21        9.17      1.53 o 
   6   2   7        3.57        6.48      1.54 o 
   7   2   7      522.69      516.07      6.45 o 
   8   2   7      821.46      837.96      9.32 o 
   9   2   7       25.92       36.49      3.14 o 
  10   2   7      177.96      164.76      6.36 o 
  11   2   7        0.19        3.80      2.38 o 
  12   2   7        0.07        4.10      2.56 o 
  13   2   7        9.65        9.87      3.20 o 
   1   3   7      657.33      652.98      6.14 o 
   2   3   7      623.91      665.00      6.35 o 
   3   3   7     1968.01     1910.82     14.38 o 
   4   3   7     2273.81     2245.84     16.59 o 
   5   3   7      690.28      683.44      7.97 o 
   6   3   7     1241.33     1252.98     12.20 o 
   7   3   7      429.49      425.80      6.64 o 
   8   3   7       17.53       13.80      2.11 o 
   9   3   7       22.80       24.57      2.37 o 
  10   3   7        3.91        5.28      2.37 o 
  11   3   7      601.92      594.73     11.22 o 
  12   3   7      114.72      124.12      6.20 o 
  13   3   7       10.17       10.21      3.43 o 
   0   4   7     5288.95     5519.39     48.16 o 
   1   4   7       67.44       68.14      2.34 o 
   2   4   7      316.92      321.03      4.95 o 
   3   4   7      102.23       92.75      2.81 o 
   4   4   7       25.69       37.16      2.25 o 
   5   4   7      175.02      187.43      4.89 o 
   6   4   7     2264.97     2252.64     18.17 o 
   7   4   7      565.93      520.38      7.72 o 
   8   4   7      194.13      180.65      5.29 o 
   9   4   7       18.55       20.39      2.42 o 
  10   4   7        1.73        5.53      2.25 o 
  11   4   7       11.22       18.35      3.26 o 
  12   4   7       14.63       17.53      3.38 o 
  13   4   7      281.93      305.46     10.53 o 
   1   5   7        0.11        1.34      1.39 o 
   2   5   7       41.21       38.37      2.14 o 
   3   5   7       20.26       19.30      1.84 o 
   4   5   7      158.29      160.22      3.77 o 
   5   5   7       13.85       15.53      1.90 o 
   6   5   7      731.14      686.02      9.41 o 
   7   5   7        0.10       -0.34      1.74 o 
   8   5   7        4.03        6.49      1.94 o 
   9   5   7       73.42       67.15      3.96 o 
  10   5   7      266.98      270.51      8.52 o 
  11   5   7        2.27        1.91      2.58 o 
  12   5   7       35.54       38.75      4.18 o 
   0   6   7      195.38      182.72      5.73 o 
   1   6   7      233.44      242.35      4.51 o 
   2   6   7       62.92       61.60      2.75 o 
   3   6   7      882.06      870.98      9.68 o 
   4   6   7     1098.25     1133.50     11.64 o 
   5   6   7        0.13        2.36      1.51 o 
   6   6   7      111.99      104.03      4.08 o 
   7   6   7      472.44      459.95      8.20 o 
   8   6   7      284.10      262.61      7.97 o 
   9   6   7        3.75        6.64      2.30 o 
  10   6   7       18.71       16.82      3.18 o 
  11   6   7        5.11       12.29      3.25 o 
  12   6   7       33.17       27.81      4.04 o 
   1   7   7      423.85      412.80      6.42 o 
   2   7   7       51.12       67.29      3.15 o 
   3   7   7      187.17      184.82      5.13 o 
   4   7   7       44.64       54.58      2.77 o 
   5   7   7       18.36       20.19      2.03 o 
   6   7   7      933.59      888.51     12.30 o 
   7   7   7      191.08      185.77      6.59 o 
   8   7   7      115.98      137.41      5.93 o 
   9   7   7      228.22      223.98      7.59 o 
  10   7   7       47.22       58.26      6.00 o 
  11   7   7      118.34      132.67      7.01 o 
   0   8   7      114.89      111.10      5.97 o 
   1   8   7       10.70        9.31      1.88 o 
   2   8   7       42.76       49.24      3.00 o 
   3   8   7      478.70      434.52      8.77 o 
   4   8   7      341.75      330.37      6.94 o 
   5   8   7        3.75        6.19      1.82 o 
   6   8   7      293.28      279.29      7.62 o 
   7   8   7        3.81        8.97      2.53 o 
   8   8   7      262.62      251.27      8.04 o 
   9   8   7       12.48       11.01      2.80 o 
  10   8   7      275.07      311.77     12.00 o 
   1   9   7        1.35        2.47      1.90 o 
   2   9   7      303.02      278.37      6.95 o 
   3   9   7       51.67       50.01      4.11 o 
   4   9   7       69.67       77.15      4.24 o 
   5   9   7      399.86      392.95      7.94 o 
   6   9   7        1.95        1.73      2.49 o 
   7   9   7        1.20        1.83      2.36 o 
   8   9   7      199.85      226.11      7.98 o 
   9   9   7        4.26        5.76      2.78 o 
  10   9   7      131.34      131.45      6.92 o 
   0  10   7       17.18       24.04      4.47 o 
   1  10   7        0.32       -2.02      2.23 o 
   2  10   7      448.37      440.08     10.23 o 
   3  10   7      283.31      278.52      9.29 o 
   4  10   7       10.25        8.47      2.44 o 
   5  10   7       11.92       10.77      2.96 o 
   6  10   7       45.83       49.80      4.48 o 
   7  10   7       79.46       86.79      6.21 o 
   8  10   7       24.21       38.83      4.63 o 
   1  11   7       24.64       29.98      3.74 o 
   2  11   7        1.22        2.85      2.78 o 
   3  11   7       25.27       26.28      3.63 o 
   4  11   7        1.05        4.93      2.69 o 
   5  11   7      106.08      104.57      7.23 o 
   6  11   7      222.67      241.00     12.56 o 
   7  11   7        0.13        0.30      5.96 o 
   0  12   7      464.49      497.34     17.64 o 
   1  12   7      102.48      114.17      7.08 o 
   2  12   7        2.33        9.28      3.28 o 
   3  12   7      189.75      177.84      8.61 o 
   4  12   7        8.02        7.49      3.67 o 
   5  12   7      137.65      129.55     10.43 o 
   0   0   8      720.73      807.39     20.44 o 
   1   0   8     2079.07     2142.85     28.94 o 
   2   0   8     2125.01     2298.00     23.72 o 
   3   0   8      870.81      927.77     16.89 o 
   4   0   8      470.85      470.33      8.70 o 
   5   0   8      237.14      220.26      7.36 o 
   6   0   8        3.68       -1.99      1.99 o 
   7   0   8       36.51       36.01      5.12 o 
   8   0   8      950.68      888.16     14.38 o 
   9   0   8      123.60      115.17      7.45 o 
  10   0   8       50.87       74.86      8.54 o 
  11   0   8      727.48      767.10     18.44 o 
  12   0   8       59.99       72.92      6.98 o 
  13   0   8       68.84       73.33     10.28 o 
   1   1   8     1643.50     1567.61     13.88 o 
   2   1   8      255.12      282.62      4.11 o 
   3   1   8      864.85      882.17      8.28 o 
   4   1   8      287.31      251.92      4.22 o 
   5   1   8       60.77       71.60      2.77 o 
   6   1   8      278.35      301.16      5.60 o 
   7   1   8      177.95      166.41      4.17 o 
   8   1   8       99.50      114.05      4.04 o 
   9   1   8      275.28      258.39      6.75 o 
  10   1   8      307.80      284.38      8.49 o 
  11   1   8       18.73       21.98      3.16 o 
  12   1   8      115.55      129.90      6.42 o 
  13   1   8      128.03      150.53      7.24 o 
   0   2   8     1076.41     1054.25     14.88 o 
   1   2   8     1272.75     1331.15     12.51 o 
   2   2   8       72.93       71.91      2.35 o 
   3   2   8      311.35      279.57      4.06 o 
   4   2   8      546.42      533.88      6.11 o 
   5   2   8      721.52      756.51      8.19 o 
   6   2   8      307.28      313.00      4.95 o 
   7   2   8       12.38       11.81      1.70 o 
   8   2   8       74.08       78.42      3.26 o 
   9   2   8      311.83      303.51      7.26 o 
  10   2   8        3.92        4.00      2.32 o 
  11   2   8        1.90        5.58      2.45 o 
  12   2   8       26.97       34.76      3.88 o 
  13   2   8        0.17        5.25      3.28 o 
   1   3   8      141.55      139.12      3.51 o 
   2   3   8      176.89      190.68      3.41 o 
   3   3   8      718.86      756.83      7.52 o 
   4   3   8       37.17       34.87      2.06 o 
   5   3   8     1936.43     1918.81     15.15 o 
   6   3   8      985.08      990.80     10.04 o 
   7   3   8       91.91       90.67      3.67 o 
   8   3   8      393.29      372.79      6.72 o 
   9   3   8      162.44      154.34      4.83 o 
  10   3   8      334.19      350.32      8.41 o 
  11   3   8      133.24      138.26      6.30 o 
  12   3   8      821.23      852.60     15.50 o 
  13   3   8       59.77       76.04      5.56 o 
   0   4   8      487.72      521.48      9.36 o 
   1   4   8      400.46      409.17      5.37 o 
   2   4   8      205.27      197.28      3.63 o 
   3   4   8      282.04      287.36      5.82 o 
   4   4   8      553.39      565.11      7.22 o 
   5   4   8     1017.51      997.75     11.17 o 
   6   4   8      803.40      750.20      9.53 o 
   7   4   8      110.27      112.62      3.82 o 
   8   4   8      276.84      289.73      5.80 o 
   9   4   8       32.40       28.50      2.60 o 
  10   4   8      554.22      551.41     10.48 o 
  11   4   8       55.39       60.66      4.73 o 
  12   4   8       92.59       98.83      6.05 o 
   1   5   8      367.35      375.65      5.77 o 
   2   5   8      177.06      178.80      4.02 o 
   3   5   8     1083.81     1041.87     11.26 o 
   4   5   8        2.15        0.84      1.49 o 
   5   5   8       61.24       66.88      4.01 o 
   6   5   8        8.62       13.86      1.97 o 
   7   5   8      111.04      111.21      4.31 o 
   8   5   8      123.02      134.54      5.16 o 
   9   5   8      253.94      271.81      7.08 o 
  10   5   8       12.04       12.89      2.49 o 
  11   5   8      383.38      389.58     10.68 o 
  12   5   8       23.39       25.36      4.10 o 
   0   6   8      596.58      560.19     30.73 o 
   1   6   8       22.06       22.43      2.47 o 
   2   6   8        4.90        6.17      1.67 o 
   3   6   8       35.17       40.18      2.62 o 
   4   6   8       63.74       68.88      3.22 o 
   5   6   8      912.24      901.83     10.43 o 
   6   6   8      544.29      521.61      8.14 o 
   7   6   8       79.13      100.79      4.56 o 
   8   6   8        7.46        4.26      2.20 o 
   9   6   8      112.84      109.84      5.70 o 
  10   6   8       13.34       25.90      4.17 o 
  11   6   8      113.66      131.11     12.35 o 
   1   7   8        2.56        1.96      1.80 o 
   2   7   8      718.77      666.27     11.61 o 
   3   7   8     1294.03     1237.94     14.29 o 
   4   7   8      467.17      471.35      9.06 o 
   5   7   8     1237.66     1175.81     12.66 o 
   6   7   8       36.82       39.86      3.04 o 
   7   7   8      305.73      291.16      8.44 o 
   8   7   8      380.26      405.77     12.13 o 
   9   7   8       41.40       45.41      4.75 o 
  10   7   8       76.79       86.63      5.55 o 
  11   7   8       34.76       41.91      4.82 o 
   0   8   8      211.85      217.11      9.39 o 
   1   8   8      482.09      482.77      9.64 o 
   2   8   8       31.44       32.09      3.06 o 
   3   8   8       56.26       59.97      4.09 o 
   4   8   8      256.39      246.24      6.97 o 
   5   8   8       62.16       60.11      3.60 o 
   6   8   8      147.82      136.38      7.17 o 
   7   8   8      150.91      165.03      8.39 o 
   8   8   8      251.05      263.11      9.72 o 
   9   8   8      611.98      619.70     13.73 o 
  10   8   8       52.65       65.07      5.90 o 
   1   9   8      282.34      273.79      8.19 o 
   2   9   8        1.10        0.15      2.17 o 
   3   9   8        0.03        3.42      2.41 o 
   4   9   8       42.43       55.64      3.88 o 
   5   9   8       96.79      104.14      5.58 o 
   6   9   8        0.21        7.59      3.23 o 
   7   9   8       68.73       76.04      6.27 o 
   8   9   8       22.82       27.99      3.89 o 
   9   9   8        1.72        7.36      3.08 o 
   0  10   8        0.00        0.50      3.70 o 
   1  10   8      174.09      186.96      8.27 o 
   2  10   8      469.02      453.87     11.23 o 
   3  10   8       19.35       16.86      4.21 o 
   4  10   8       71.03       73.49      5.97 o 
   5  10   8      142.26      149.22      6.75 o 
   6  10   8       26.99       24.01      4.08 o 
   7  10   8      134.81      133.53      8.38 o 
   8  10   8        0.34        0.88      6.15 o 
   1  11   8      313.74      312.21     10.80 o 
   2  11   8      330.90      351.42     11.34 o 
   3  11   8      205.49      203.09      8.99 o 
   4  11   8      349.10      361.69     15.83 o 
   5  11   8       19.37       19.99      4.49 o 
   6  11   8      239.53      278.61     13.51 o 
   0  12   8       17.60       18.31      5.18 o 
   1  12   8      223.71      252.51     10.35 o 
   2  12   8       16.99       18.72      3.65 o 
   3  12   8       32.66       35.37      4.50 o 
   4  12   8       40.32       37.63      7.95 o 
   1   1   9      835.09      820.21     10.84 o 
   2   1   9       18.36       27.01      2.75 o 
   3   1   9       33.38       30.68      2.81 o 
   4   1   9        5.68        6.45      1.95 o 
   5   1   9      215.52      195.74      4.82 o 
   6   1   9       11.75       14.79      1.99 o 
   7   1   9      643.27      637.78      7.95 o 
   8   1   9      341.32      340.29      6.17 o 
   9   1   9      495.61      481.32      8.72 o 
  10   1   9        2.93        5.75      2.68 o 
  11   1   9      105.70      121.93      6.37 o 
  12   1   9       95.91       90.39      5.86 o 
  13   1   9       89.90      104.06      7.29 o 
   0   2   9       39.94       46.87      3.33 o 
   1   2   9        5.83        4.98      1.79 o 
   2   2   9      786.85      780.30      9.06 o 
   3   2   9      290.11      271.85      5.21 o 
   4   2   9      752.95      733.44      9.08 o 
   5   2   9      119.67      123.01      5.28 o 
   6   2   9       93.60       84.92      3.92 o 
   7   2   9        2.08       -1.20      1.67 o 
   8   2   9       93.49       81.40      4.07 o 
   9   2   9     1009.81      990.63     15.26 o 
  10   2   9       43.65       50.83      4.62 o 
  11   2   9        0.21       -0.24      2.77 o 
  12   2   9       18.69       17.90      3.93 o 
   1   3   9       67.80       77.39      3.04 o 
   2   3   9        3.68        5.16      1.65 o 
   3   3   9       64.05       58.74      2.92 o 
   4   3   9      172.91      188.33      4.60 o 
   5   3   9      344.69      334.78      5.80 o 
   6   3   9       94.50       94.48      3.65 o 
   7   3   9       90.91       95.21      3.94 o 
   8   3   9       38.04       43.56      3.26 o 
   9   3   9       30.61       35.54      3.50 o 
  10   3   9       68.77       75.90      5.44 o 
  11   3   9       70.91       82.59      5.95 o 
  12   3   9       52.75       62.40      5.92 o 
   0   4   9     1788.54     1859.27     22.15 o 
   1   4   9       36.34       33.51      2.33 o 
   2   4   9      717.06      708.95      8.62 o 
   3   4   9      102.46       97.19      3.67 o 
   4   4   9       13.34       16.44      2.12 o 
   5   4   9     3728.32     3747.41     29.08 o 
   6   4   9      582.35      544.94      7.76 o 
   7   4   9      451.42      435.32      7.39 o 
   8   4   9       66.92       71.24      3.93 o 
   9   4   9      129.26      137.00      7.89 o 
  10   4   9        0.62        6.91      3.16 o 
  11   4   9      291.42      309.94     11.88 o 
  12   4   9      121.20      152.69      9.00 o 
   1   5   9      919.99      907.93      9.79 o 
   2   5   9       14.17       20.68      2.10 o 
   3   5   9       40.12       40.13      2.52 o 
   4   5   9      197.58      197.73      5.05 o 
   5   5   9       20.47       28.26      2.42 o 
   6   5   9      233.10      221.89      5.78 o 
   7   5   9        4.27        4.24      2.05 o 
   8   5   9        1.21        2.80      2.11 o 
   9   5   9       36.23       37.18      3.90 o 
  10   5   9       13.75       19.18      3.46 o 
  11   5   9      118.15      139.25      8.15 o 
   0   6   9     2467.93     2363.46     57.94 o 
   1   6   9      597.80      584.92      7.69 o 
   2   6   9      420.51      418.96      6.92 o 
   3   6   9        3.25        4.17      1.83 o 
   4   6   9        0.28        2.35      1.78 o 
   5   6   9       10.06       14.29      2.38 o 
   6   6   9      920.42      867.71     12.81 o 
   7   6   9        0.45       -0.41      2.29 o 
   8   6   9        0.94        7.45      3.01 o 
   9   6   9      152.14      165.70      7.69 o 
  10   6   9       34.90       36.71      3.84 o 
  11   6   9       99.53      112.15      8.43 o 
   1   7   9       77.67       83.88      3.83 o 
   2   7   9      218.33      226.09      5.81 o 
   3   7   9      255.31      235.55      6.02 o 
   4   7   9       10.98       15.53      2.22 o 
   5   7   9       23.33       31.87      2.84 o 
   6   7   9       42.93       54.43      4.49 o 
   7   7   9      158.49      154.56     10.08 o 
   8   7   9      202.37      202.19      8.49 o 
   9   7   9       15.17       17.29      3.35 o 
  10   7   9        5.76       12.70      3.55 o 
   0   8   9      205.17      189.79     10.51 o 
   1   8   9     1440.38     1344.66     17.27 o 
   2   8   9      385.93      349.97      7.42 o 
   3   8   9     1170.09     1108.47     14.81 o 
   4   8   9      156.73      141.16      5.77 o 
   5   8   9      253.28      263.52      7.09 o 
   6   8   9      186.42      179.57      7.10 o 
   7   8   9       21.30       16.29      3.32 o 
   8   8   9      106.02      127.18      7.05 o 
   9   8   9      121.45      150.32      7.82 o 
   1   9   9       28.69       24.55      3.32 o 
   2   9   9      317.80      331.23      9.75 o 
   3   9   9      468.56      436.82      9.13 o 
   4   9   9      237.53      254.82      7.78 o 
   5   9   9        6.94       11.29      2.82 o 
   6   9   9      269.73      291.09     11.46 o 
   7   9   9       47.57       42.39      5.03 o 
   8   9   9       31.46       43.02      4.91 o 
   0  10   9      425.66      420.93     15.56 o 
   1  10   9      569.68      565.03     21.35 o 
   2  10   9      238.05      262.63      9.82 o 
   3  10   9      100.72       80.54      5.23 o 
   4  10   9       62.30       72.68      4.61 o 
   5  10   9        7.97       13.71      2.86 o 
   6  10   9       11.48       19.40      4.00 o 
   7  10   9       41.13       41.73      4.97 o 
   1  11   9       15.59       20.99      3.84 o 
   2  11   9       15.84       17.21      3.60 o 
   3  11   9      109.16      121.74      8.04 o 
   4  11   9      129.19      150.32      7.71 o 
   5  11   9        9.85       13.51      4.26 o 
   0  12   9       56.43       64.73      8.22 o 
   1  12   9       25.54       34.92      4.83 o 
   0   0  10     3230.13     3267.18     84.86 o 
   1   0  10      884.57      880.15     16.73 o 
   2   0  10      312.48      315.47     10.31 o 
   3   0  10     1960.72     1793.24     40.18 o 
   4   0  10        1.79        7.80      3.49 o 
   5   0  10      238.77      251.85      9.25 o 
   6   0  10     1561.90     1590.34     25.73 o 
   7   0  10       46.78       38.13      4.64 o 
   8   0  10       94.51      109.08      8.67 o 
   9   0  10      424.11      366.49     18.45 o 
  10   0  10        1.01        3.11      5.28 o 
  11   0  10      423.82      431.86     20.20 o 
  12   0  10       38.10       46.21      9.58 o 
   1   1  10      945.65      921.60     12.16 o 
   2   1  10       82.70       81.49      4.51 o 
   3   1  10      585.59      576.75     14.34 o 
   4   1  10      273.25      245.40      6.46 o 
   5   1  10        0.66        0.90      2.12 o 
   6   1  10      249.15      221.15      6.43 o 
   7   1  10       65.05       62.31      3.93 o 
   8   1  10        9.95        5.26      2.51 o 
   9   1  10      262.39      247.64      9.96 o 
  10   1  10       47.09       43.94      5.89 o 
  11   1  10      165.10      164.76     11.99 o 
  12   1  10      532.55      576.66     17.48 o 
   0   2  10     2394.90     2333.32     32.95 o 
   1   2  10     2469.35     2449.81     24.19 o 
   2   2  10      504.07      449.52     13.10 o 
   3   2  10     2939.63     2803.98     40.75 o 
   4   2  10      278.39      235.47      6.45 o 
   5   2  10       20.51       25.02      3.59 o 
   6   2  10       54.31       38.02      3.27 o 
   7   2  10       62.41       62.16      3.96 o 
   8   2  10      126.14      130.65      5.91 o 
   9   2  10        4.47        4.16      3.37 o 
  10   2  10      115.05      129.30     10.39 o 
  11   2  10      157.37      181.40     12.51 o 
  12   2  10      122.75      142.07     17.58 o 
   1   3  10     1725.40     1643.59     22.58 o 
   2   3  10     1438.02     1355.20     15.92 o 
   3   3  10        2.13        5.80      2.20 o 
   4   3  10        0.09        3.48      2.13 o 
   5   3  10       16.71       15.94      2.44 o 
   6   3  10      155.49      158.50      4.94 o 
   7   3  10      623.91      612.34     10.23 o 
   8   3  10       79.91      105.99      5.46 o 
   9   3  10       60.73       43.49      4.35 o 
  10   3  10       32.84       39.94      6.06 o 
  11   3  10       18.72       24.26      5.56 o 
  12   3  10       28.81       45.06      9.25 o 
   0   4  10      200.41      184.42      7.32 o 
   1   4  10       81.03       72.18      3.74 o 
   2   4  10        6.70        7.47      1.88 o 
   3   4  10        1.32        2.84      1.79 o 
   4   4  10      206.54      209.94      5.42 o 
   5   4  10      493.98      470.17      7.66 o 
   6   4  10      162.89      160.81      5.10 o 
   7   4  10     1152.54     1095.90     13.86 o 
   8   4  10        0.49        0.67      2.14 o 
   9   4  10      156.84      165.48      6.86 o 
  10   4  10      533.84      575.12     14.83 o 
  11   4  10       10.09        9.95      3.96 o 
   1   5  10      396.85      381.58      6.11 o 
   2   5  10        7.09        3.86      1.72 o 
   3   5  10     2297.21     2187.48     19.35 o 
   4   5  10       75.48       76.89      3.52 o 
   5   5  10      538.63      498.25     10.62 o 
   6   5  10       19.93       13.79      2.20 o 
   7   5  10      467.51      472.28      9.21 o 
   8   5  10        0.03        4.94      2.30 o 
   9   5  10      214.03      226.72      7.72 o 
  10   5  10       56.86       60.05      5.62 o 
  11   5  10      224.66      240.36     14.21 o 
   0   6  10      175.43      163.96      6.49 o 
   1   6  10      162.72      164.45      4.64 o 
   2   6  10       97.89      109.96      4.95 o 
   3   6  10      344.45      361.25      6.49 o 
   4   6  10      170.07      159.77      5.21 o 
   5   6  10     2151.86     2111.01     20.58 o 
   6   6  10        0.31        2.53      2.04 o 
   7   6  10      302.89      312.80      8.73 o 
   8   6  10      576.89      560.24     10.58 o 
   9   6  10       17.20       23.99      3.07 o 
  10   6  10      226.66      224.43     10.28 o 
   1   7  10      225.95      227.92      5.74 o 
   2   7  10       29.51       35.62      2.77 o 
   3   7  10      863.32      872.85     13.37 o 
   4   7  10      597.56      583.97      9.62 o 
   5   7  10       13.00       22.68      2.73 o 
   6   7  10      237.90      260.90      7.62 o 
   7   7  10      179.59      188.90      9.06 o 
   8   7  10       22.43       25.02      4.13 o 
   9   7  10       15.04       11.43      3.92 o 
   0   8  10       88.16      101.04      6.41 o 
   1   8  10       23.46       26.90      3.08 o 
   2   8  10       45.42       51.61      3.51 o 
   3   8  10      185.11      201.99      6.52 o 
   4   8  10        7.05       10.10      2.40 o 
   5   8  10       26.29       21.58      4.32 o 
   6   8  10       22.60       19.46      3.13 o 
   7   8  10        8.37       14.34      3.29 o 
   8   8  10      105.39      137.94      7.38 o 
   9   8  10        0.10        6.16      3.11 o 
   1   9  10       94.29       91.16      5.03 o 
   2   9  10        5.24       11.20      2.55 o 
   3   9  10      318.81      306.43      9.07 o 
   4   9  10        7.12        9.63      2.47 o 
   5   9  10      681.39      694.48     13.04 o 
   6   9  10       32.41       39.55      4.76 o 
   7   9  10      133.85      128.54      8.01 o 
   0  10  10       94.02      112.07      9.62 o 
   1  10  10      129.80      132.41      7.89 o 
   2  10  10       37.04       39.90      4.00 o 
   3  10  10       93.64      103.35      5.42 o 
   4  10  10      486.85      489.33     10.26 o 
   5  10  10       21.99       16.42      3.01 o 
   6  10  10       20.76       30.86      4.22 o 
   1  11  10        4.36        9.53      3.77 o 
   2  11  10      270.68      287.34     13.13 o 
   3  11  10       10.00       14.62      3.28 o 
   1   1  11      777.03      729.21     12.18 o 
   2   1  11     1124.00     1107.60     14.26 o 
   3   1  11     1272.17     1183.35     14.95 o 
   4   1  11       55.65       48.55      3.63 o 
   5   1  11        9.91       -1.51      2.09 o 
   6   1  11        1.40        0.20      2.15 o 
   7   1  11       34.45       37.28      3.47 o 
   8   1  11      213.08      225.18      7.72 o 
   9   1  11        0.01       -0.45      3.09 o 
  10   1  11        0.00        6.14      4.67 o 
  11   1  11       47.18       56.71      6.86 o 
   0   2  11       18.41       17.34      3.92 o 
   1   2  11      207.27      189.16      6.09 o 
   2   2  11      265.67      246.22      7.57 o 
   3   2  11     1322.28     1294.08     15.91 o 
   4   2  11       26.75       23.03      2.95 o 
   5   2  11       24.63       22.08      2.87 o 
   6   2  11        5.52        7.93      2.44 o 
   7   2  11      490.67      448.20      8.96 o 
   8   2  11      127.61      118.33      5.96 o 
   9   2  11        0.00        3.00      4.67 o 
  10   2  11        0.22        5.03      4.10 o 
  11   2  11      118.60      150.07     10.01 o 
   1   3  11       29.28       31.91      3.06 o 
   2   3  11       77.95       80.48      4.78 o 
   3   3  11        1.97       -1.86      1.94 o 
   4   3  11      146.85      158.15      7.40 o 
   5   3  11      554.28      548.86     10.06 o 
   6   3  11        0.02        0.23      2.18 o 
   7   3  11       26.42       26.05      3.40 o 
   8   3  11       39.78       37.47      4.20 o 
   9   3  11      210.12      234.34     10.23 o 
  10   3  11      391.39      405.19     12.23 o 
  11   3  11       22.36       21.66      5.40 o 
   0   4  11     1284.22     1260.58     22.24 o 
   1   4  11        8.38        6.10      2.21 o 
   2   4  11       52.00       45.48      3.54 o 
   3   4  11     1612.77     1601.04     17.57 o 
   4   4  11      283.90      277.69      6.88 o 
   5   4  11      103.77      106.13      4.75 o 
   6   4  11       73.09       71.21      4.60 o 
   7   4  11      150.85      146.65      6.05 o 
   8   4  11        4.83        2.63      2.81 o 
   9   4  11        0.06        4.80      3.65 o 
  10   4  11       55.95       59.47      6.45 o 
  11   4  11        7.21        8.92      4.79 o 
   1   5  11      576.21      532.98      8.95 o 
   2   5  11      241.64      232.16      6.48 o 
   3   5  11      517.46      478.59      8.57 o 
   4   5  11      177.15      170.75      5.84 o 
   5   5  11      167.34      179.48      6.47 o 
   6   5  11      248.33      239.35      8.97 o 
   7   5  11       53.31       67.71      4.74 o 
   8   5  11       11.17       19.22      3.87 o 
   9   5  11       69.73       83.89      8.69 o 
  10   5  11       20.75       34.90      9.56 o 
   0   6  11      514.99      495.49     12.07 o 
   1   6  11      386.11      378.24      8.58 o 
   2   6  11        1.60        1.09      2.13 o 
   3   6  11      392.33      366.95      9.20 o 
   4   6  11       62.89       62.24      4.21 o 
   5   6  11      580.24      555.44     10.98 o 
   6   6  11      242.76      249.82      8.41 o 
   7   6  11      131.74      138.53      7.19 o 
   8   6  11      255.33      270.42     12.74 o 
   9   6  11       88.13       89.10      5.96 o 
   1   7  11      827.20      808.78     12.71 o 
   2   7  11      152.78      156.45      8.23 o 
   3   7  11      281.27      291.20      7.54 o 
   4   7  11        6.22        8.86      2.56 o 
   5   7  11      237.66      254.22      7.84 o 
   6   7  11      276.58      290.68      8.98 o 
   7   7  11       65.63       61.30      5.55 o 
   8   7  11       89.71       96.22      6.88 o 
   9   7  11       17.63       23.50      4.24 o 
   0   8  11     1262.82     1209.87     22.20 o 
   1   8  11      163.00      168.84      6.17 o 
   2   8  11      114.99      116.99      5.32 o 
   3   8  11       84.98       87.06      4.61 o 
   4   8  11      269.33      286.01      8.35 o 
   5   8  11      311.27      316.98     10.21 o 
   6   8  11       27.03       34.58      4.37 o 
   7   8  11      304.53      334.76     11.91 o 
   8   8  11        7.87       17.46      4.55 o 
   1   9  11       17.75       23.35      2.84 o 
   2   9  11       29.06       27.60      2.97 o 
   3   9  11        0.27        3.32      2.51 o 
   4   9  11       22.04       30.52      3.86 o 
   5   9  11        0.05        3.50      3.35 o 
   6   9  11        0.49       -3.55      3.55 o 
   0  10  11       17.87       21.26      6.15 o 
   1  10  11       61.24       62.80      4.57 o 
   2  10  11      214.26      221.07      9.24 o 
   3  10  11       70.99       78.73      4.85 o 
   4  10  11       12.68       18.56      3.15 o 
   0   0  12      334.52      337.33     21.57 o 
   1   0  12        2.74       -2.41      2.99 o 
   2   0  12       15.97       12.24      3.74 o 
   3   0  12        0.14       -0.75      2.92 o 
   4   0  12       33.47       22.30      7.56 o 
   5   0  12      186.88      202.44      9.57 o 
   6   0  12       54.69       42.60      5.18 o 
   7   0  12       55.73       44.71      6.94 o 
   8   0  12      474.00      460.04     27.08 o 
   9   0  12        2.56        8.48      4.39 o 
  10   0  12      155.48      161.50     17.26 o 
  11   0  12        2.88       16.79      6.31 o 
   1   1  12     1516.34     1462.63     29.61 o 
   2   1  12      478.35      434.02     10.01 o 
   3   1  12      282.39      263.59      7.30 o 
   4   1  12      521.63      504.74      9.50 o 
   5   1  12        7.45        3.05      2.30 o 
   6   1  12      318.30      272.16      7.80 o 
   7   1  12      321.95      276.94      9.41 o 
   8   1  12      211.74      203.92      8.45 o 
   9   1  12       41.49       50.23      5.48 o 
  10   1  12        0.42        1.87      3.89 o 
  11   1  12        2.03        4.50      5.29 o 
   0   2  12     3829.50     3633.43     48.60 o 
   1   2  12     1418.56     1336.72     16.61 o 
   2   2  12     1092.55     1035.74     14.25 o 
   3   2  12      225.77      207.82      6.73 o 
   4   2  12      294.53      260.73      8.75 o 
   5   2  12     2994.51     2857.68     29.09 o 
   6   2  12      625.28      571.25     10.46 o 
   7   2  12       46.61       43.92      3.89 o 
   8   2  12        1.38        2.18      2.76 o 
   9   2  12      447.06      455.83     13.04 o 
  10   2  12       23.10       33.36      5.83 o 
   1   3  12     1252.09     1236.92     15.97 o 
   2   3  12      923.07      869.21     16.89 o 
   3   3  12      488.13      430.42      8.69 o 
   4   3  12      163.57      154.79      6.10 o 
   5   3  12      664.67      649.34     11.15 o 
   6   3  12        0.00        1.95      2.43 o 
   7   3  12       46.21       61.41      5.41 o 
   8   3  12        8.71       20.09      3.75 o 
   9   3  12        0.18        5.15      3.69 o 
  10   3  12        2.39       10.87      6.91 o 
   0   4  12       38.64       40.72      5.00 o 
   1   4  12       27.29       26.76      3.12 o 
   2   4  12        2.77        0.74      2.15 o 
   3   4  12        8.17       10.04      2.51 o 
   4   4  12      448.65      422.52      8.85 o 
   5   4  12      182.09      183.75      6.66 o 
   6   4  12      179.43      186.51      6.81 o 
   7   4  12        7.74       10.73      2.93 o 
   8   4  12       22.71       22.52      4.23 o 
   9   4  12       19.16       12.30      3.95 o 
  10   4  12        7.74       13.81      8.21 o 
   1   5  12        0.47        3.35      2.18 o 
   2   5  12      746.27      710.08     11.49 o 
   3   5  12     1648.81     1584.88     18.18 o 
   4   5  12        9.15       13.72      2.59 o 
   5   5  12       63.37       71.93      4.54 o 
   6   5  12        4.90        4.61      2.65 o 
   7   5  12       25.08       26.97      3.61 o 
   8   5  12       68.39       74.58      5.62 o 
   9   5  12       58.99       60.53      5.62 o 
   0   6  12      483.16      464.48     11.79 o 
   1   6  12      200.96      193.54      6.42 o 
   2   6  12        3.78        7.04      2.52 o 
   3   6  12      261.39      253.50     11.50 o 
   4   6  12      299.45      280.33      8.27 o 
   5   6  12       40.34       60.16      4.28 o 
   6   6  12      186.94      191.58      7.86 o 
   7   6  12      608.27      612.24     13.60 o 
   8   6  12      435.94      461.56     12.87 o 
   9   6  12        2.41        0.71      3.50 o 
   1   7  12       34.39       31.64      3.35 o 
   2   7  12       76.67       76.99      4.69 o 
   3   7  12       43.70       44.46      4.35 o 
   4   7  12      135.62      146.62      6.39 o 
   5   7  12       65.39       69.62      4.71 o 
   6   7  12      103.30      114.76      6.26 o 
   7   7  12       44.74       58.57      6.47 o 
   8   7  12        0.07       10.27      3.64 o 
   0   8  12      718.94      707.08     33.11 o 
   1   8  12      149.86      163.62      8.14 o 
   2   8  12       13.74       16.30      2.95 o 
   3   8  12       18.25       19.60      3.34 o 
   4   8  12       14.80       13.33      3.19 o 
   5   8  12      150.01      136.05      8.07 o 
   6   8  12       32.46       43.26      5.13 o 
   1   9  12      534.67      530.88     10.69 o 
   2   9  12      113.65      131.23      6.67 o 
   3   9  12       80.88       88.06      5.64 o 
   4   9  12       30.75       39.05      4.42 o 
   5   9  12       11.32       19.30      4.07 o 
   0  10  12      155.83      166.97     13.45 o 
   1  10  12      126.81      149.00      9.42 o 
   2  10  12      111.21      115.27      9.37 o 
   1   1  13        5.32        5.57      2.43 o 
   2   1  13      803.33      751.56     14.08 o 
   3   1  13      182.09      165.36      6.44 o 
   4   1  13      238.76      210.30      7.17 o 
   5   1  13     1047.95     1060.55     15.22 o 
   6   1  13       23.71       21.96      3.26 o 
   7   1  13        2.54        3.72      2.58 o 
   8   1  13      124.67      127.42      7.36 o 
   9   1  13       37.45       53.66      5.68 o 
  10   1  13       85.94       91.63      8.35 o 
   0   2  13      632.78      558.96     14.58 o 
   1   2  13       12.54       13.49      2.71 o 
   2   2  13      441.39      421.42      8.90 o 
   3   2  13      336.31      333.13      8.30 o 
   4   2  13       29.19       20.58      3.12 o 
   5   2  13      115.09      122.28      5.75 o 
   6   2  13       24.50       32.23      3.67 o 
   7   2  13        0.32        1.23      2.79 o 
   8   2  13      306.49      306.40      9.73 o 
   9   2  13      527.48      520.69     14.36 o 
   1   3  13      134.25      132.80      5.85 o 
   2   3  13        4.53        5.73      2.41 o 
   3   3  13      535.61      558.60     12.25 o 
   4   3  13      631.80      628.76     11.28 o 
   5   3  13       16.64       20.68      3.28 o 
   6   3  13      215.33      209.88      7.46 o 
   7   3  13        8.60        8.86      3.06 o 
   8   3  13        4.53        4.85      3.29 o 
   9   3  13        0.09        2.12      3.87 o 
   0   4  13       55.46       49.81      5.53 o 
   1   4  13        0.43        3.56      2.35 o 
   2   4  13       50.83       52.89      4.06 o 
   3   4  13       22.39       19.72      3.11 o 
   4   4  13      219.76      216.47      7.40 o 
   5   4  13     1292.18     1259.04     17.20 o 
   6   4  13       24.73       28.69      3.47 o 
   7   4  13        5.75       10.66      3.33 o 
   8   4  13       11.89        8.28      4.01 o 
   9   4  13        3.35       -3.91      3.91 o 
   1   5  13      270.90      273.65      8.07 o 
   2   5  13      383.11      376.34      8.86 o 
   3   5  13       40.45       33.12      3.55 o 
   4   5  13        0.25        3.26      2.77 o 
   5   5  13       17.93       12.79      3.15 o 
   6   5  13        8.73       10.05      3.46 o 
   7   5  13       75.73       82.99      6.05 o 
   8   5  13        2.02        5.28      3.23 o 
   0   6  13       25.20       26.75      4.64 o 
   1   6  13        0.55        1.48      2.53 o 
   2   6  13      263.54      268.55      8.90 o 
   3   6  13       11.18       14.08      2.95 o 
   4   6  13       10.30        5.21      2.65 o 
   5   6  13      249.88      259.72      8.42 o 
   6   6  13       20.53       26.12      3.72 o 
   7   6  13      164.84      186.57      8.78 o 
   1   7  13      580.61      605.82     12.35 o 
   2   7  13       19.63       23.04      3.93 o 
   3   7  13       22.38       18.33      3.10 o 
   4   7  13      332.57      331.19      9.43 o 
   5   7  13       19.41       23.65      3.76 o 
   6   7  13      198.86      225.20      8.77 o 
   0   8  13      232.66      252.13     12.01 o 
   1   8  13      402.87      392.63      9.59 o 
   2   8  13      103.40       92.06      5.75 o 
   3   8  13      111.65      122.65      7.50 o 
   4   8  13       79.75       96.26      5.94 o 
   5   8  13       74.85       77.17      6.46 o 
   1   9  13       54.94       58.89      4.44 o 
   2   9  13      134.85      162.15     13.34 o 
   3   9  13       11.12       11.21      3.82 o 
   0   0  14      588.00      587.30     36.26 o 
   1   0  14        0.12       -2.10      3.26 o 
   2   0  14      124.12      130.28      8.51 o 
   3   0  14        6.51       13.74      4.30 o 
   4   0  14       55.46       73.01      6.82 o 
   5   0  14      668.39      664.69     17.02 o 
   6   0  14      222.10      230.68     11.33 o 
   7   0  14       35.65       57.62      6.13 o 
   8   0  14       26.14       25.19      6.06 o 
   9   0  14        6.44       12.42     11.39 o 
   1   1  14      307.43      314.27      8.59 o 
   2   1  14      659.04      641.06     11.56 o 
   3   1  14        1.23        2.43      2.49 o 
   4   1  14       26.58       23.03      3.38 o 
   5   1  14      204.87      218.42      7.72 o 
   6   1  14        6.62        3.30      2.76 o 
   7   1  14       13.87       12.02      3.12 o 
   8   1  14      169.75      171.59      8.74 o 
   9   1  14       63.64       56.89      5.78 o 
   0   2  14      507.08      468.95     22.09 o 
   1   2  14      481.42      459.53      9.68 o 
   2   2  14      185.33      196.40      7.22 o 
   3   2  14        0.93       -0.83      2.38 o 
   4   2  14        1.63        2.89      2.57 o 
   5   2  14      212.38      235.94      8.07 o 
   6   2  14       91.00      112.20      6.35 o 
   7   2  14       80.07       74.37      5.39 o 
   8   2  14      146.19      168.49      7.80 o 
   1   3  14      472.33      495.51     14.73 o 
   2   3  14        3.71        1.60      2.45 o 
   3   3  14        2.28        3.30      2.48 o 
   4   3  14       24.58       13.42      3.06 o 
   5   3  14      793.31      794.98     13.95 o 
   6   3  14        0.72       -2.55      2.55 o 
   7   3  14      294.10      306.07     10.06 o 
   8   3  14      119.43      126.47      7.82 o 
   0   4  14      302.37      273.99     11.91 o 
   1   4  14      164.82      170.02      6.90 o 
   2   4  14       10.21       11.62      2.85 o 
   3   4  14        4.94        9.74      2.76 o 
   4   4  14       52.54       51.48      4.34 o 
   5   4  14       34.86       36.22      3.82 o 
   6   4  14      104.97      109.77      5.91 o 
   7   4  14       15.54        9.18      3.61 o 
   8   4  14       89.21       88.68      7.26 o 
   1   5  14      109.84      104.31      5.61 o 
   2   5  14      199.85      180.11      7.94 o 
   3   5  14       21.04       21.87      3.31 o 
   4   5  14      894.73      888.81     15.52 o 
   5   5  14        5.75        3.66      2.86 o 
   6   5  14      265.38      265.73     10.38 o 
   7   5  14        6.51        8.19      3.45 o 
   0   6  14       30.51       30.05      5.03 o 
   1   6  14       10.19       18.19      3.31 o 
   2   6  14       25.17       31.81      3.96 o 
   3   6  14        3.23       11.06      3.13 o 
   4   6  14       85.13       90.05      5.87 o 
   5   6  14      139.56      133.19      6.94 o 
   6   6  14      341.13      351.98     11.76 o 
   1   7  14       35.42       45.41      4.78 o 
   2   7  14      194.93      214.53      9.40 o 
   3   7  14       55.96       61.10      5.34 o 
   4   7  14       41.24       47.73      4.24 o 
   5   7  14      741.31      811.26     16.07 o 
   0   8  14       13.08       11.53      9.59 o 
   1   8  14      141.43      151.15      7.98 o 
   2   8  14        0.29        0.28      3.49 o 
   3   8  14       78.69       87.63     12.43 o 
   1   1  15      101.74       99.13      5.61 o 
   2   1  15       37.19       44.06      4.03 o 
   3   1  15       71.86       71.50      4.92 o 
   4   1  15      195.47      191.76      7.53 o 
   5   1  15        0.00        0.02      2.57 o 
   6   1  15       19.43       22.38      3.56 o 
   7   1  15        0.61        0.96      3.03 o 
   0   2  15       12.51       15.95      4.29 o 
   1   2  15       58.05       46.23      4.12 o 
   2   2  15      154.04      157.19      6.90 o 
   3   2  15       15.39       15.97      3.18 o 
   4   2  15      149.55      164.33      7.09 o 
   5   2  15        0.64        5.69      2.80 o 
   6   2  15       80.19       82.12      5.43 o 
   7   2  15       17.09       20.97      3.85 o 
   1   3  15      139.80      118.64      6.03 o 
   2   3  15      140.77      144.16      6.64 o 
   3   3  15        6.66        2.54      3.12 o 
   4   3  15      156.94      159.38      7.02 o 
   5   3  15       30.04       39.85      4.09 o 
   6   3  15        1.97       -1.36      3.28 o 
   7   3  15       43.42       43.98      4.75 o 
   0   4  15      114.26      104.02      9.54 o 
   1   4  15      151.50      139.39      6.57 o 
   2   4  15       31.77       34.96      3.84 o 
   3   4  15       95.84       98.85      5.69 o 
   4   4  15       75.07       87.38      5.40 o 
   5   4  15        2.22        3.88      2.84 o 
   6   4  15      511.60      519.26     13.07 o 
   1   5  15        3.72        6.65      3.28 o 
   2   5  15        1.23        1.97      2.76 o 
   3   5  15      150.24      155.05      7.48 o 
   4   5  15       40.33       35.07      4.34 o 
   5   5  15       31.82       39.48      4.31 o 
   0   6  15      101.98      111.46     10.79 o 
   1   6  15      131.76      133.50      6.94 o 
   2   6  15      384.91      379.72     11.61 o 
   3   6  15       28.06       37.11      4.32 o 
   4   6  15      613.14      614.91     14.42 o 
   1   7  15      252.73      252.17     10.32 o 
   2   7  15       29.74       29.69      4.61 o 
   0   0  16       95.03       87.37     11.17 o 
   1   0  16       30.76       30.10      5.41 o 
   2   0  16      328.70      326.46     13.85 o 
   3   0  16      100.36      100.23     10.04 o 
   4   0  16       89.27       72.60      7.30 o 
   5   0  16      856.85      860.80     21.13 o 
   6   0  16      371.63      403.28     15.34 o 
   1   1  16       17.52       18.29      3.48 o 
   2   1  16       20.33       16.69      3.38 o 
   3   1  16      171.08      163.36      7.31 o 
   4   1  16       10.64       12.33      3.35 o 
   5   1  16       88.15       97.59      5.89 o 
   6   1  16       22.39       20.73      4.49 o 
   0   2  16      110.77      121.94      9.00 o 
   1   2  16       39.04       44.66      4.25 o 
   2   2  16       82.05       95.87      5.69 o 
   3   2  16      702.40      710.11     13.25 o 
   4   2  16      158.26      171.93      7.56 o 
   5   2  16       10.49        6.52      3.11 o 
   1   3  16       42.39       40.20      4.68 o 
   2   3  16        9.00        5.84      2.74 o 
   3   3  16       16.09       10.22      3.05 o 
   4   3  16       99.50       99.06      5.82 o 
   5   3  16       86.58       92.48      5.74 o 
   0   4  16       93.00       90.55      7.85 o 
   1   4  16      269.94      263.65      9.08 o 
   2   4  16        3.81        6.54      2.93 o 
   3   4  16      326.46      363.83     10.33 o 
   4   4  16       16.92       16.99      3.32 o 
   1   5  16      320.10      325.64     10.11 o 
   2   5  16       27.89       39.98      5.36 o 
   3   5  16       91.74       91.75      7.33 o 
   1   1  17       56.87       65.33      5.36 o 
   2   1  17       20.61       21.89      3.93 o 
   3   1  17       14.14       20.70      3.74 o 
   0   2  17       33.62       28.03      6.13 o 
   1   2  17       83.60      102.05      6.16 o 
   2   2  17        0.01        3.15      2.89 o 
   3   2  17      351.00      373.96     15.23 o 
   1   3  17      610.57      633.55     12.91 o 
                                                 
